# Supplementary material for: Crystal Chemistry of the Copper Oxalate Biomineral Moolooite: The First Single-Crystal X-ray Diffraction Studies and Thermal Behavior
Source: Int J Mol Sci. 2023 Apr 5;24(7):6786. doi: 10.3390/ijms24076786 (PMC10094873; doi:10.3390/ijms24076786)
Supplement: Supplementary file 1 [file ijms-24-06786-s001.zip]

Archive with 4 entries (4 files):
- Moolooite_MC2.cif
- Moolooite_MC4e.cif
- Moolooite_OP.cif
- Moolooite_OP_twinned.cif
