# Supplementary material for: Crystal Chemistry of the Copper Oxalate Biomineral Moolooite: The First Single-Crystal X-ray Diffraction Studies and Thermal Behavior
Source: Int J Mol Sci. 2023 Apr 5;24(7):6786. doi: 10.3390/ijms24076786 (PMC10094873; doi:10.3390/ijms24076786)
Supplement: Supplementary file 1 [file ijms-24-06786-s001.zip › Moolooite_MC2.cif]

data_moolooite
_audit_creation_date               2022-12-07
_audit_creation_method
;
Olex2 1.5
(compiled 2022.04.07 svn.rca3783a0 for OlexSys, GUI svn.r6498)
;
_shelx_SHELXL_version_number       '2019/2'
_audit_contact_author_address      ?
_audit_contact_author_email        ?
_audit_contact_author_name         ''
_audit_contact_author_phone        ?
_publ_contact_author_id_orcid      ?
_publ_section_references
;
Dolomanov, O.V., Bourhis, L.J., Gildea, R.J, Howard, J.A.K. & Puschmann, H.
 (2009), J. Appl. Cryst. 42, 339-341.

Sheldrick, G.M. (2015). Acta Cryst. C71, 3-8.
;
_chemical_name_common              ?
_chemical_name_systematic          ?
_chemical_formula_moiety           'C2 Cu O4'
_chemical_formula_sum              'C2 Cu O4'
_chemical_formula_weight           151.56
_chemical_melting_point            ?
loop_
  _atom_type_symbol
  _atom_type_description
  _atom_type_scat_dispersion_real
  _atom_type_scat_dispersion_imag
  _atom_type_scat_source
 'C' 'C' 0.0033 0.0016 'International Tables Vol C Tables 4.2.6.8 and 6.1.1.4'
 'Cu' 'Cu' 0.3201 1.2651 'International Tables Vol C Tables 4.2.6.8 and 6.1.1.4'
 'O' 'O' 0.0106 0.0060 'International Tables Vol C Tables 4.2.6.8 and 6.1.1.4'

_shelx_space_group_comment
;
The symmetry employed for this shelxl refinement is uniquely defined
by the following loop, which should always be used as a source of
symmetry information in preference to the above space-group names.
They are only intended as comments.
;
_space_group_crystal_system        'monoclinic'
_space_group_IT_number             14
_space_group_name_H-M_alt          'P 1 21/n 1'
_space_group_name_Hall             '-P 2yn'
loop_
  _space_group_symop_operation_xyz
 'x, y, z'
 '-x+1/2, y+1/2, -z+1/2'
 '-x, -y, -z'
 'x-1/2, -y-1/2, z-1/2'

_cell_length_a                     6.111(4)
_cell_length_b                     5.467(3)
_cell_length_c                     5.114(2)
_cell_angle_alpha                  90
_cell_angle_beta                   114.68(7)
_cell_angle_gamma                  90
_cell_volume                       155.21(18)
_cell_formula_units_Z              2
_cell_measurement_reflns_used      348
_cell_measurement_temperature      296(2)
_cell_measurement_theta_max        31.7650
_cell_measurement_theta_min        5.1690
_shelx_estimated_absorpt_T_max     0.947
_shelx_estimated_absorpt_T_min     0.904
_exptl_absorpt_coefficient_mu      6.872
_exptl_absorpt_correction_T_max    1.00000
_exptl_absorpt_correction_T_min    0.66688
_exptl_absorpt_correction_type     multi-scan
_exptl_absorpt_process_details
;
CrysAlisPro 1.171.41.93a (Rigaku Oxford Diffraction, 2020)
Empirical absorption correction using spherical harmonics,
implemented in SCALE3 ABSPACK scaling algorithm.
;
_exptl_absorpt_special_details     ?
_exptl_crystal_colour              colourless
_exptl_crystal_colour_primary      colourless
_exptl_crystal_density_diffrn      3.243
_exptl_crystal_density_meas        ?
_exptl_crystal_density_method      ?
_exptl_crystal_description         irregular
_exptl_crystal_F_000               146
_exptl_crystal_size_max            0.015
_exptl_crystal_size_mid            0.01
_exptl_crystal_size_min            0.008
_exptl_transmission_factor_max     ?
_exptl_transmission_factor_min     ?
_diffrn_reflns_av_R_equivalents    0.0683
_diffrn_reflns_av_unetI/netI       0.0707
_diffrn_reflns_Laue_measured_fraction_full  0.993
_diffrn_reflns_Laue_measured_fraction_max  0.845
_diffrn_reflns_limit_h_max         7
_diffrn_reflns_limit_h_min         -9
_diffrn_reflns_limit_k_max         7
_diffrn_reflns_limit_k_min         -8
_diffrn_reflns_limit_l_max         7
_diffrn_reflns_limit_l_min         -7
_diffrn_reflns_number              1538
_diffrn_reflns_point_group_measured_fraction_full  0.993
_diffrn_reflns_point_group_measured_fraction_max  0.845
_diffrn_reflns_theta_full          25.242
_diffrn_reflns_theta_max           33.268
_diffrn_reflns_theta_min           4.389
_diffrn_ambient_temperature        296(2)
_diffrn_detector_area_resol_mean   10.0000
_diffrn_detector_type              HyPix
_diffrn_measured_fraction_theta_full  0.993
_diffrn_measured_fraction_theta_max  0.845
_diffrn_measurement_details
;
List of Runs (angles in degrees, time in seconds):

  # Type    Start    End  Width  t~exp~   \w     \q     \k     \f   Frames
--------------------------------------------------------------------------
  1  \w     58.00  85.00   1.00  180.00    --   11.64  18.00-141.00   27
  2  \w    -54.00 -10.00   1.00  180.00    --   11.64 -18.00  50.00   44
  3  \w      8.00  52.00   1.00  180.00    --   11.64  18.00-141.00   44
  4  \w     -7.00  37.00   1.00  180.00    --   11.64  77.00 -90.00   44
  5  \w     41.00  81.00   1.00  180.00    --   11.64  77.00 -90.00   40
  6  \w      0.00  40.00   1.00  180.00    --   11.64  57.00 150.00   40
  7  \w     45.00  73.00   1.00  180.00    --   11.64  57.00 150.00   28
  8  \w     19.00  61.00   1.00  180.00    --  -13.67  18.00-141.00   42
;
_diffrn_measurement_device         'four-circle diffractometer'
_diffrn_measurement_device_type   
 'XtaLAB Synergy, Single source at home/near, HyPix'
_diffrn_measurement_method         '\w scans'
_diffrn_radiation_type             MoK\a
_diffrn_radiation_wavelength       0.71073
_diffrn_source                     ?
_reflns_Friedel_coverage           0.000
_reflns_Friedel_fraction_full      .
_reflns_Friedel_fraction_max       .
_reflns_number_gt                  336
_reflns_number_total               512
_reflns_special_details
;
 Reflections were merged by SHELXL according to the crystal
 class for the calculation of statistics and refinement.
 
 _reflns_Friedel_fraction is defined as the number of unique
 Friedel pairs measured divided by the number that would be
 possible theoretically, ignoring centric projections and
 systematic absences.
;
_reflns_threshold_expression       'I > 2\s(I)'
_computing_cell_refinement         'CrysAlisPro 1.171.41.93a (Rigaku OD, 2020)'
_computing_data_collection         'CrysAlisPro 1.171.41.93a (Rigaku OD, 2020)'
_computing_data_reduction          'CrysAlisPro 1.171.41.93a (Rigaku OD, 2020)'
_computing_molecular_graphics      'Olex2 1.5 (Dolomanov et al., 2009)'
_computing_publication_material    'Olex2 1.5 (Dolomanov et al., 2009)'
_computing_structure_refinement    'SHELXL 2019/2 (Sheldrick, 2015)'
_computing_structure_solution      'SHELXT 2014/4 (Sheldrick, 2014)'
_refine_diff_density_max           1.998
_refine_diff_density_min           -1.480
_refine_diff_density_rms           0.310
_refine_ls_extinction_coef         .
_refine_ls_extinction_method       none
_refine_ls_goodness_of_fit_ref     1.229
_refine_ls_hydrogen_treatment      undef
_refine_ls_matrix_type             full
_refine_ls_number_parameters       37
_refine_ls_number_reflns           512
_refine_ls_number_restraints       12
_refine_ls_R_factor_all            0.1757
_refine_ls_R_factor_gt             0.1325
_refine_ls_restrained_S_all        1.262
_refine_ls_shift/su_max            0.000
_refine_ls_shift/su_mean           0.000
_refine_ls_structure_factor_coef   Fsqd
_refine_ls_weighting_details      
 'w=1/[\s^2^(Fo^2^)+(0.1729P)^2^+1.4253P] where P=(Fo^2^+2Fc^2^)/3'
_refine_ls_weighting_scheme        calc
_refine_ls_wR_factor_gt            0.3690
_refine_ls_wR_factor_ref           0.3923
_refine_special_details            ?
_olex2_refinement_description
;
1. Uiso/Uaniso restraints and constraints
Uanis(Cu2) \\sim Ueq: with sigma of 0.01 and sigma for terminal atoms of 0.02
Uanis(Cu1) \\sim Ueq: with sigma of 0.004 and sigma for terminal atoms of 0.02
Uanis(Cu2) = Uanis(C2)
Uanis(C1) = Uanis(Cu1)
2. Others
 Fixed Sof: Cu1(0.25) Cu2(0.25) C1(0.5) C2(0.5)
;
_atom_sites_solution_hydrogens     .
_atom_sites_solution_primary       ?
_atom_sites_solution_secondary     ?
loop_
  _atom_site_label
  _atom_site_type_symbol
  _atom_site_fract_x
  _atom_site_fract_y
  _atom_site_fract_z
  _atom_site_U_iso_or_equiv
  _atom_site_adp_type
  _atom_site_occupancy
  _atom_site_site_symmetry_order
  _atom_site_calc_flag
  _atom_site_refinement_flags_posn
  _atom_site_refinement_flags_adp
  _atom_site_refinement_flags_occupancy
  _atom_site_disorder_assembly
  _atom_site_disorder_group
 Cu1 Cu 1.000000 -1.000000 0.500000 0.0237(11) Uani 0.5 2 d S U P . .
 Cu2 Cu 0.500000 -0.500000 0.500000 0.0276(11) Uani 0.5 2 d S U P . .
 O1 O 0.8525(12) -0.8031(13) 0.1804(17) 0.0342(18) Uani 1 1 d . . . . .
 O2 O 0.8274(11) -0.8333(12) 0.6614(16) 0.0298(17) Uani 1 1 d . . . . .
 C1 C 0.900(3) -0.898(4) 0.447(4) 0.0237(11) Uani 0.5 1 d . . P . .
 C2 C 0.408(4) -0.605(4) 0.456(4) 0.0276(11) Uani 0.5 1 d . . P . .

loop_
  _atom_site_aniso_label
  _atom_site_aniso_U_11
  _atom_site_aniso_U_22
  _atom_site_aniso_U_33
  _atom_site_aniso_U_23
  _atom_site_aniso_U_13
  _atom_site_aniso_U_12
 Cu1 0.0322(17) 0.0341(19) 0.0136(15) 0.0107(11) 0.0182(12) 0.0095(12)
 Cu2 0.037(2) 0.039(2) 0.0079(15) 0.0019(11) 0.0109(13) -0.0092(14)
 O1 0.034(3) 0.028(4) 0.034(4) -0.002(3) 0.008(3) 0.000(3)
 O2 0.026(3) 0.030(4) 0.032(4) -0.003(3) 0.011(3) 0.004(3)
 C1 0.0322(17) 0.0341(19) 0.0136(15) 0.0107(11) 0.0182(12) 0.0095(12)
 C2 0.037(2) 0.039(2) 0.0079(15) 0.0019(11) 0.0109(13) -0.0092(14)

_geom_special_details
;
 All esds (except the esd in the dihedral angle between two l.s. planes)
 are estimated using the full covariance matrix.  The cell esds are taken
 into account individually in the estimation of esds in distances, angles
 and torsion angles; correlations between esds in cell parameters are only
 used when they are defined by crystal symmetry.  An approximate (isotropic)
 treatment of cell esds is used for estimating esds involving l.s. planes.
;
loop_
  _geom_bond_atom_site_label_1
  _geom_bond_atom_site_label_2
  _geom_bond_distance
  _geom_bond_site_symmetry_2
  _geom_bond_publ_flag
 Cu1 Cu2 2.5569(12) 2_645 ?
 Cu1 Cu2 2.5569(12) 2_646 ?
 Cu1 O1 1.847(7) 3_736 ?
 Cu1 O1 1.847(7) . ?
 Cu1 O2 1.830(7) 3_736 ?
 Cu1 O2 1.830(7) . ?
 Cu1 C1 0.79(2) 3_736 ?
 Cu1 C1 0.79(2) . ?
 Cu2 O1 1.875(8) 2_655 ?
 Cu2 O1 1.875(8) 4_546 ?
 Cu2 O2 1.848(7) 4_545 ?
 Cu2 O2 1.848(7) 2_656 ?
 Cu2 C2 0.77(2) 3_646 ?
 Cu2 C2 0.77(2) . ?
 O1 C1 1.371(18) . ?
 O1 C2 1.418(19) 4_645 ?
 O2 C1 1.390(18) . ?
 O2 C2 1.415(19) 4_646 ?
 C1 C1 1.57(4) 3_736 ?
 C2 C2 1.54(5) 3_646 ?

loop_
  _geom_angle_atom_site_label_1
  _geom_angle_atom_site_label_2
  _geom_angle_atom_site_label_3
  _geom_angle
  _geom_angle_site_symmetry_1
  _geom_angle_site_symmetry_3
  _geom_angle_publ_flag
 Cu2 Cu1 Cu2 180.0 2_646 2_645 ?
 O1 Cu1 Cu2 47.1(3) . 2_645 ?
 O1 Cu1 Cu2 47.1(3) 3_736 2_646 ?
 O1 Cu1 Cu2 132.9(3) 3_736 2_645 ?
 O1 Cu1 Cu2 132.9(3) . 2_646 ?
 O1 Cu1 O1 180.0 3_736 . ?
 O2 Cu1 Cu2 46.3(2) 3_736 2_645 ?
 O2 Cu1 Cu2 133.7(2) 3_736 2_646 ?
 O2 Cu1 Cu2 46.3(2) . 2_646 ?
 O2 Cu1 Cu2 133.7(2) . 2_645 ?
 O2 Cu1 O1 92.9(3) 3_736 . ?
 O2 Cu1 O1 92.9(3) . 3_736 ?
 O2 Cu1 O1 87.1(3) . . ?
 O2 Cu1 O1 87.1(3) 3_736 3_736 ?
 O2 Cu1 O2 180.0 3_736 . ?
 C1 Cu1 Cu2 88.8(11) . 2_645 ?
 C1 Cu1 Cu2 91.2(11) . 2_646 ?
 C1 Cu1 Cu2 91.2(11) 3_736 2_645 ?
 C1 Cu1 Cu2 88.8(11) 3_736 2_646 ?
 C1 Cu1 O1 137.8(11) . 3_736 ?
 C1 Cu1 O1 42.2(11) 3_736 3_736 ?
 C1 Cu1 O1 137.8(11) 3_736 . ?
 C1 Cu1 O1 42.2(11) . . ?
 C1 Cu1 O2 135.0(11) 3_736 . ?
 C1 Cu1 O2 45.0(11) 3_736 3_736 ?
 C1 Cu1 O2 135.0(11) . 3_736 ?
 C1 Cu1 O2 45.0(11) . . ?
 C1 Cu1 C1 180.0 3_736 . ?
 Cu1 Cu2 Cu1 180.0 2_655 2_656 ?
 O1 Cu2 Cu1 133.8(2) 4_546 2_655 ?
 O1 Cu2 Cu1 46.2(2) 2_655 2_655 ?
 O1 Cu2 Cu1 46.2(2) 4_546 2_656 ?
 O1 Cu2 Cu1 133.8(2) 2_655 2_656 ?
 O1 Cu2 O1 180.0 2_655 4_546 ?
 O2 Cu2 Cu1 45.7(2) 2_656 2_656 ?
 O2 Cu2 Cu1 134.3(2) 4_545 2_656 ?
 O2 Cu2 Cu1 134.3(2) 2_656 2_655 ?
 O2 Cu2 Cu1 45.7(2) 4_545 2_655 ?
 O2 Cu2 O1 91.5(3) 2_656 4_546 ?
 O2 Cu2 O1 88.5(3) 4_545 4_546 ?
 O2 Cu2 O1 91.5(3) 4_545 2_655 ?
 O2 Cu2 O1 88.5(3) 2_656 2_655 ?
 O2 Cu2 O2 180.0(4) 4_545 2_656 ?
 C2 Cu2 Cu1 90.6(13) . 2_655 ?
 C2 Cu2 Cu1 89.4(13) . 2_656 ?
 C2 Cu2 Cu1 90.6(13) 3_646 2_656 ?
 C2 Cu2 Cu1 89.4(13) 3_646 2_655 ?
 C2 Cu2 O1 43.4(13) 3_646 2_655 ?
 C2 Cu2 O1 136.6(13) . 2_655 ?
 C2 Cu2 O1 43.4(13) . 4_546 ?
 C2 Cu2 O1 136.6(13) 3_646 4_546 ?
 C2 Cu2 O2 45.1(13) . 4_545 ?
 C2 Cu2 O2 134.9(13) . 2_656 ?
 C2 Cu2 O2 134.9(13) 3_646 4_545 ?
 C2 Cu2 O2 45.1(13) 3_646 2_656 ?
 C2 Cu2 C2 180.0 . 3_646 ?
 Cu1 O1 Cu2 86.8(3) . 2_645 ?
 C1 O1 Cu1 22.7(9) . . ?
 C1 O1 Cu2 109.0(10) . 2_645 ?
 C1 O1 C2 130.4(15) . 4_645 ?
 C2 O1 Cu1 108.5(10) 4_645 . ?
 C2 O1 Cu2 21.9(9) 4_645 2_645 ?
 Cu1 O2 Cu2 88.1(3) . 2_646 ?
 C1 O2 Cu1 23.6(8) . . ?
 C1 O2 Cu2 111.6(9) . 2_646 ?
 C1 O2 C2 134.1(14) . 4_646 ?
 C2 O2 Cu1 110.6(10) 4_646 . ?
 C2 O2 Cu2 22.7(9) 4_646 2_646 ?
 Cu1 C1 O1 115.1(16) . . ?
 Cu1 C1 O2 111.4(16) . . ?
 Cu1 C1 C1 0.001(2) . 3_736 ?
 O1 C1 O2 133.1(17) . . ?
 O1 C1 C1 115.1(16) . 3_736 ?
 O2 C1 C1 111.4(16) . 3_736 ?
 Cu2 C2 O1 114.7(18) . 4_546 ?
 Cu2 C2 O2 112.2(17) . 4_545 ?
 Cu2 C2 C2 0.001(4) . 3_646 ?
 O1 C2 C2 114.7(18) 4_546 3_646 ?
 O2 C2 O1 133.1(18) 4_545 4_546 ?
 O2 C2 C2 112.2(17) 4_545 3_646 ?

loop_
  _geom_torsion_atom_site_label_1
  _geom_torsion_atom_site_label_2
  _geom_torsion_atom_site_label_3
  _geom_torsion_atom_site_label_4
  _geom_torsion
  _geom_torsion_site_symmetry_1
  _geom_torsion_site_symmetry_2
  _geom_torsion_site_symmetry_3
  _geom_torsion_site_symmetry_4
  _geom_torsion_publ_flag
 Cu1 Cu2 C2 O1 -4.5(18) 2_656 . . 4_546 ?
 Cu1 Cu2 C2 O1 175.5(18) 2_655 . . 4_546 ?
 Cu1 Cu2 C2 O2 175.1(17) 2_656 . . 4_545 ?
 Cu1 Cu2 C2 O2 -4.9(17) 2_655 . . 4_545 ?
 Cu1 Cu2 C2 C2 -130(3) 2_656 . . 3_646 ?
 Cu1 Cu2 C2 C2 50(3) 2_655 . . 3_646 ?
 Cu1 O1 C1 O2 172(4) . . . . ?
 Cu1 O1 C1 C1 -0.001(3) . . . 3_736 ?
 Cu1 O2 C1 O1 -172(4) . . . . ?
 Cu1 O2 C1 C1 0.000(2) . . . 3_736 ?
 Cu2 Cu1 O1 Cu2 180.000(1) 2_646 . . 2_645 ?
 Cu2 Cu1 O1 C1 169(2) 2_645 . . . ?
 Cu2 Cu1 O1 C1 -11(2) 2_646 . . . ?
 Cu2 Cu1 O1 C2 -177.5(9) 2_646 . . 4_645 ?
 Cu2 Cu1 O1 C2 2.5(9) 2_645 . . 4_645 ?
 Cu2 Cu1 O2 Cu2 180.000(2) 2_645 . . 2_646 ?
 Cu2 Cu1 O2 C1 -2(2) 2_645 . . . ?
 Cu2 Cu1 O2 C1 178(2) 2_646 . . . ?
 Cu2 Cu1 O2 C2 2.8(10) 2_646 . . 4_646 ?
 Cu2 Cu1 O2 C2 -177.2(10) 2_645 . . 4_646 ?
 Cu2 Cu1 C1 O1 171.9(16) 2_646 . . . ?
 Cu2 Cu1 C1 O1 -8.1(16) 2_645 . . . ?
 Cu2 Cu1 C1 O2 178.3(15) 2_645 . . . ?
 Cu2 Cu1 C1 O2 -1.7(15) 2_646 . . . ?
 Cu2 Cu1 C1 C1 -118(77) 2_646 . . 3_736 ?
 Cu2 Cu1 C1 C1 62(77) 2_645 . . 3_736 ?
 Cu2 O1 C1 Cu1 12(2) 2_645 . . . ?
 Cu2 O1 C1 O2 -176.4(16) 2_645 . . . ?
 Cu2 O1 C1 C1 12(2) 2_645 . . 3_736 ?
 Cu2 O2 C1 Cu1 3(2) 2_646 . . . ?
 Cu2 O2 C1 O1 -169.5(16) 2_646 . . . ?
 Cu2 O2 C1 C1 3(2) 2_646 . . 3_736 ?
 O1 Cu1 O2 Cu2 6.7(3) 3_736 . . 2_646 ?
 O1 Cu1 O2 Cu2 -173.3(3) . . . 2_646 ?
 O1 Cu1 O2 C1 -176(2) 3_736 . . . ?
 O1 Cu1 O2 C1 4(2) . . . . ?
 O1 Cu1 O2 C2 9.5(10) 3_736 . . 4_646 ?
 O1 Cu1 O2 C2 -170.5(10) . . . 4_646 ?
 O1 Cu1 C1 O1 180.0 3_736 . . . ?
 O1 Cu1 C1 O2 6(3) 3_736 . . . ?
 O1 Cu1 C1 O2 -174(3) . . . . ?
 O1 Cu1 C1 C1 -110(77) 3_736 . . 3_736 ?
 O1 Cu1 C1 C1 70(77) . . . 3_736 ?
 O1 Cu2 C2 O1 180.000(3) 2_655 . . 4_546 ?
 O1 Cu2 C2 O2 180(3) 4_546 . . 4_545 ?
 O1 Cu2 C2 O2 0(3) 2_655 . . 4_545 ?
 O1 Cu2 C2 C2 54(2) 2_655 . . 3_646 ?
 O1 Cu2 C2 C2 -126(2) 4_546 . . 3_646 ?
 O2 Cu1 O1 Cu2 -173.4(3) . . . 2_645 ?
 O2 Cu1 O1 Cu2 6.6(3) 3_736 . . 2_645 ?
 O2 Cu1 O1 C1 -5(2) . . . . ?
 O2 Cu1 O1 C1 175(2) 3_736 . . . ?
 O2 Cu1 O1 C2 -170.9(10) . . . 4_645 ?
 O2 Cu1 O1 C2 9.1(10) 3_736 . . 4_645 ?
 O2 Cu1 C1 O1 174(3) . . . . ?
 O2 Cu1 C1 O1 -6(3) 3_736 . . . ?
 O2 Cu1 C1 O2 180.000(6) 3_736 . . . ?
 O2 Cu1 C1 C1 64(77) 3_736 . . 3_736 ?
 O2 Cu1 C1 C1 -116(77) . . . 3_736 ?
 O2 Cu2 C2 O1 -180(3) 4_545 . . 4_546 ?
 O2 Cu2 C2 O1 0(3) 2_656 . . 4_546 ?
 O2 Cu2 C2 O2 180.000(4) 2_656 . . 4_545 ?
 O2 Cu2 C2 C2 -125(4) 2_656 . . 3_646 ?
 O2 Cu2 C2 C2 55(4) 4_545 . . 3_646 ?
 C1 Cu1 O1 Cu2 11(2) 3_736 . . 2_645 ?
 C1 Cu1 O1 Cu2 -169(2) . . . 2_645 ?
 C1 Cu1 O1 C1 179.999(5) 3_736 . . . ?
 C1 Cu1 O1 C2 -166(2) . . . 4_645 ?
 C1 Cu1 O1 C2 14(2) 3_736 . . 4_645 ?
 C1 Cu1 O2 Cu2 2(2) 3_736 . . 2_646 ?
 C1 Cu1 O2 Cu2 -178(2) . . . 2_646 ?
 C1 Cu1 O2 C1 180.001(6) 3_736 . . . ?
 C1 Cu1 O2 C2 -175(2) . . . 4_646 ?
 C1 Cu1 O2 C2 5(2) 3_736 . . 4_646 ?
 C2 O1 C1 Cu1 17(3) 4_645 . . . ?
 C2 O1 C1 O2 -171.1(17) 4_645 . . . ?
 C2 O1 C1 C1 17(3) 4_645 . . 3_736 ?
 C2 O2 C1 Cu1 7(3) 4_646 . . . ?
 C2 O2 C1 O1 -165.2(18) 4_646 . . . ?
 C2 O2 C1 C1 7(3) 4_646 . . 3_736 ?

_shelx_res_file
;
TITL moolooite_a.res in P2(1)/n
    moolooite.res
    created by SHELXL-2019/2 at 17:18:28 on 07-Dec-2022
REM transformed to space group : P121/n1:b2
REM Old TITL Moolooite in P2(1)/n
REM SHELXT solution in P2(1)/n
REM R1 0.305, Rweak 0.001, Alpha 0.045, Orientation as input
REM Formula found by SHELXT: O2 Cu
CELL 0.71073 6.1106 5.4665 5.1138 90 114.685 90
ZERR 2 0.0041 0.0033 0.0024 0 0.069 0
LATT 1
SYMM 0.5-X,0.5+Y,0.5-Z
SFAC C Cu O
UNIT 4 2 8
EADP Cu2 C2
EADP C1 Cu1
ISOR 0.01 0.02 Cu2
ISOR 0.004 0.02 Cu1

L.S. 20
PLAN  20
SIZE 0.015 0.01 0.008
TEMP 23(2)
CONF
list 4
MORE -1
fmap 2 53
acta
REM <olex2.extras>
REM <HklSrc "%.\\moolooite.hkl">
REM </olex2.extras>

WGHT    0.172900    1.425300
FVAR       1.28983
CU1   2    1.000000   -1.000000    0.500000    10.25000    0.03217    0.03406 =
         0.01364    0.01067    0.01818    0.00954
CU2   2    0.500000   -0.500000    0.500000    10.25000    0.03713    0.03920 =
         0.00788    0.00194    0.01087   -0.00917
O1    3    0.852479   -0.803059    0.180375    11.00000    0.03419    0.02838 =
         0.03422   -0.00176    0.00841    0.00047
O2    3    0.827450   -0.833284    0.661372    11.00000    0.02586    0.03047 =
         0.03153   -0.00261    0.01056    0.00362
C1    1    0.900322   -0.897764    0.446921    10.50000    0.03217    0.03406 =
         0.01364    0.01067    0.01818    0.00954
C2    1    0.407972   -0.605372    0.455677    10.50000    0.03713    0.03920 =
         0.00788    0.00194    0.01087   -0.00917
HKLF 4


REM  moolooite_a.res in P2(1)/n
REM wR2 = 0.3923, GooF = S = 1.229, Restrained GooF = 1.262 for all data
REM R1 = 0.1325 for 336 Fo > 4sig(Fo) and 0.1757 for all 512 data
REM 37 parameters refined using 12 restraints

END

WGHT      0.1711      1.4322

REM Highest difference peak  1.998,  deepest hole -1.480,  1-sigma level  0.310
Q1    1   1.1015 -0.8977  0.5497  11.00000  0.05    2.00
Q2    1   0.3971 -0.4015  0.4535  11.00000  0.05    1.97
Q3    1   0.7336 -0.8765  0.1111  11.00000  0.05    1.01
Q4    1   0.7064 -0.6727  0.1114  11.00000  0.05    0.79
Q5    1   0.7245 -0.7471  0.6026  11.00000  0.05    0.76
Q6    1   0.8763 -0.7397  0.7530  11.00000  0.05    0.69
Q7    1   0.9651 -0.7915  0.6565  11.00000  0.05    0.53
Q8    1   0.9686 -0.8042  0.1427  11.00000  0.05    0.51
Q9    1   0.8018 -0.8258  0.3766  11.00000  0.05    0.48
Q10   1   1.0472 -0.7734  0.4923  11.00000  0.05    0.36
Q11   1   0.3021 -0.6782  0.3780  11.00000  0.05    0.36
Q12   1   0.8430 -1.0478  0.5636  11.00000  0.05    0.34
Q13   1   0.4398 -0.5137  0.6178  11.00000  0.05    0.34
Q14   1   0.9922 -0.5201  0.4238  11.00000  0.05    0.33
Q15   1   0.6149 -0.9803 -0.0114  11.00000  0.05    0.30
Q16   1   0.3224 -0.5044  0.2804  11.00000  0.05    0.29
Q17   1   1.0202 -0.8098  0.8420  11.00000  0.05    0.29
Q18   1   0.5213 -0.9878  0.5898  11.00000  0.05    0.28
Q19   1   1.0185 -0.8028  0.3602  11.00000  0.05    0.26
Q20   1   0.9130 -0.9372  0.7249  11.00000  0.05    0.25
;
_shelx_res_checksum                72282
_shelx_hkl_file
;
  -2   0   0 1251.76   53.79
  -2   0   0 1277.51   54.66
  -3   0   0    0.53    5.60
  -3   0   0   -0.59    3.37
  -4   0   0   84.87    7.09
  -5   0   0    0.29    4.38
  -5   0   0   -1.38    7.19
  -6   0   0  485.18   24.24
  -6   0   0  440.75   29.27
  -7   0   0   -0.51   11.94
  -8   0   0   43.97   16.15
   0   1   0    0.74    4.03
   0  -1   0    3.44    2.48
   0   1   0    2.79    3.79
   0   1   0    4.17    3.31
   0  -1   0    4.38    2.89
  -1  -1   0 9922.00  417.79
  -1   1   0 9898.65  417.59
  -1   1   0 9807.56  417.17
   1  -1   0 9999.00  417.08
  -1  -1   0 9950.28  417.85
  -1  -1   0 9777.22  418.30
  -2  -1   0 2903.63  121.41
   2   1   0 2962.33  121.26
   2   1   0 2723.63  121.69
  -2   1   0 2819.93  121.90
  -2  -1   0 2743.99  121.60
  -3  -1   0  520.30   24.40
  -3   1   0  509.31   25.75
   3   1   0  520.34   23.97
   3   1   0  512.87   25.20
  -4   1   0  179.25   12.54
  -4  -1   0  138.82   27.42
  -5   1   0  372.77   19.21
  -5   1   0  370.75   16.32
  -6   1   0   23.12    6.32
  -6  -1   0   16.36    7.25
  -6   1   0   30.49    9.99
  -7  -1   0   96.79   14.99
  -7   1   0  101.09   14.98
  -8   1   0   18.61   14.16
   0   2   0  754.86   31.49
   0  -2   0  533.04   30.88
   0   2   0  609.19   31.74
   0   2   0  872.37   32.08
  -1  -2   0 2003.30   90.87
  -1  -2   0 2209.97   91.05
   1  -2   0 2082.51   90.16
  -1   2   0 2244.08   90.58
   1   2   0 2098.06   91.08
  -1   2   0 2159.08   89.88
  -1  -2   0 1860.59   90.76
   1  -2   0 2216.33   90.15
   1   2   0 1863.16   91.59
   2   2   0 3691.01  156.05
  -2  -2   0 3639.40  156.55
  -2  -2   0 3378.47  156.06
   2  -2   0 3696.76  154.49
   2   2   0 3174.37  156.49
  -2  -2   0 3600.71  156.47
   2  -2   0 3774.98  154.67
   2  -2   0 3871.69  155.55
  -3   2   0   65.50    6.47
   3   2   0   58.47    8.34
   3   2   0   59.38    6.93
   3  -2   0   49.27    3.39
  -3  -2   0   64.10    7.48
  -3  -2   0   59.82    7.21
  -3  -2   0   55.33    8.13
  -4  -2   0 1051.90   48.65
  -4  -2   0 1041.76   49.60
   4   2   0  915.22   49.53
  -5   2   0   98.75   10.57
  -5  -2   0   58.49   35.31
  -5  -2   0   84.04   10.03
  -6   2   0   61.07   10.06
  -6   2   0   69.17    8.36
  -6  -2   0   67.81   10.08
  -6  -2   0   20.83   11.28
  -7   2   0   -2.33    9.11
  -8   2   0   41.94   12.88
   0   3   0    5.15    7.23
   0  -3   0    0.53    4.31
   0   3   0   -1.80    5.40
  -1   3   0  382.06   18.43
  -1  -3   0  393.02   19.67
  -1  -3   0  354.80   19.39
   1  -3   0  336.22   17.74
   1   3   0  347.76   19.28
   1  -3   0  372.62   19.32
   1  -3   0  300.78   19.53
   2  -3   0   29.93    5.53
   2  -3   0   37.66    5.58
  -2  -3   0    8.95    7.08
  -2   3   0   37.45    4.71
  -2  -3   0   28.01    7.19
   2  -3   0   42.72    6.30
  -2  -3   0   35.86    7.28
  -3  -3   0 2491.59  104.18
   3   3   0 2028.94  104.27
   3   3   0 2595.68  104.14
  -3  -3   0 2227.67  106.16
   3  -3   0 2995.83  103.06
  -3  -3   0 2362.28  104.28
  -3   3   0 2783.88  103.24
   4   3   0    1.06    8.75
  -4  -3   0   12.44    7.55
  -4  -3   0   18.28    8.64
   4  -3   0    6.77    1.64
   5   3   0  153.27   16.94
  -5  -3   0  111.27   45.93
  -5  -3   0  207.73   16.47
  -6   3   0   10.05    8.05
  -6  -3   0    6.91    9.22
  -6  -3   0   28.94   26.04
  -7   3   0   45.04   10.56
   0   4   0  470.13   24.27
   0  -4   0  409.18   22.48
   0   4   0  401.58   22.20
   0  -4   0  416.09   21.65
  -1  -4   0  202.01   16.54
   1  -4   0  219.00   15.96
   1   4   0  266.89   16.70
  -1   4   0  334.28   18.34
   1  -4   0  293.12   16.40
   1  -4   0  300.94   15.16
  -1   4   0  283.22   15.89
  -2  -4   0  618.11   39.28
   2  -4   0  908.48   39.06
  -2   4   0  883.44   38.83
   2  -4   0  906.78   38.34
  -2  -4   0  694.49   39.12
  -3  -4   0   15.69    8.35
   3  -4   0   18.15    6.70
   3   4   0   12.05   10.20
   3  -4   0   15.61   27.85
  -3   4   0   19.61    4.97
  -4   4   0  530.55   25.44
   4  -4   0  463.69   23.98
  -5  -4   0   43.21   45.79
  -5   4   0   24.41    6.54
  -6  -4   0   99.01   42.31
  -6   4   0  134.74   12.90
   0  -5   0    5.89    6.84
   0  -5   0    0.81    7.64
  -1  -5   0  440.82   24.99
   1  -5   0  476.24   23.25
   1  -5   0  532.07   25.03
   1  -5   0  356.48   23.58
   2  -5   0   81.64    9.88
   2  -5   0   57.39    8.52
  -2  -5   0   54.49   10.44
   3  -5   0   -4.28   36.07
   3  -5   0  122.58   11.64
   4  -5   0   22.41    9.39
  -4   5   0   14.43    5.66
  -5  -5   0  420.22   65.34
  -6  -5   0   85.56   45.17
   0  -6   0  309.10   19.57
   2  -6   0   73.76   10.12
   3  -6   0    3.03   31.25
  -4  -6   0  107.41   61.87
   4  -6   0  134.34   15.24
  -5  -6   0   24.16   60.21
   1  -7   0   -1.95   56.98
   2  -7   0   21.63   52.81
  -3  -7   0   25.60   65.52
   3  -7   0   -7.42   29.59
   1  -8   0  126.51   66.14
   2  -8   0  -22.37   36.42
  -8   0   1   -0.50   11.01
  -7   0   1    9.10    7.25
  -7   0   1    7.11    8.41
  -6   0   1    6.60    6.77
  -5   0   1   20.54    7.17
  -5   0   1   16.42    3.27
  -5   0   1   20.00    3.59
  -5   0   1   17.79    3.61
  -4   0   1   34.39    4.36
  -4   0   1   27.49    4.66
  -4   0   1   35.60    7.19
  -4   0   1   27.11    3.25
  -3   0   1   18.63    3.15
  -2   0   1    2.48    2.83
   2   0  -1    5.30    2.87
  -1   0   1    5.21    3.10
  -1   0   1    2.46    3.11
   0   0   1    0.54    3.71
   0   0  -1    3.23    3.07
  -1   0  -1   10.27    5.02
   1   0   1    6.25    4.23
   2   0   1   90.10   15.16
  -2   0  -1   26.84    7.01
   3   0   1   22.42    4.71
  -3   0  -1   31.16    3.89
  -3   0  -1   53.50    9.37
   3   0   1   37.71    4.88
  -4   0  -1   16.38    9.60
   4   0   1   19.33    4.39
  -4   0  -1   10.72    3.60
  -4   0  -1   25.48    4.18
  -5   0  -1   20.14    3.92
  -5   0  -1    5.22    1.87
  -5   0  -1   15.02    9.88
  -6   0  -1   20.00   12.90
  -7   0  -1    4.60   13.27
  -8  -1   1   12.03   13.17
  -8   1   1    2.75   10.13
  -7   1   1   10.93    8.35
  -7   1   1   12.77    7.72
  -6  -1   1   10.32    4.17
  -6   1   1   11.00    7.54
  -6  -1   1   10.97    5.43
  -6  -1   1   11.03    7.72
  -6   1   1   18.83    7.75
  -5  -1   1   19.97    5.48
  -5  -1   1   20.74    5.60
  -5  -1   1   18.82    7.15
  -5   1   1   16.06    5.73
  -5  -1   1   13.31    4.65
  -4  -1   1   27.88    6.84
  -4  -1   1   27.85    5.57
  -4  -1   1   22.92    5.41
  -3  -1   1   32.56    6.39
  -3  -1   1   16.62    5.39
   3  -1  -1    7.98    2.61
  -3   1   1   10.71    3.95
  -2  -1   1   19.82    5.32
  -2   1   1   11.00    4.49
  -1  -1   1    7.97    4.64
   1   1  -1   10.06    5.78
  -1   1   1    4.93    5.53
  -1  -1   1    2.64    5.65
   0  -1  -1   16.52    6.18
   0  -1   1   -1.28    4.05
   0   1  -1   12.35    4.82
   0   1   1   27.75   15.07
   0   1  -1    2.70    3.74
  -1   1  -1   17.51    5.50
   1  -1   1   10.60    3.18
   1   1   1   20.13    5.27
  -1   1  -1   14.10    4.44
   2   1   1   25.92    4.78
  -2   1  -1   12.34    5.95
  -2  -1  -1   46.76    8.01
   2   1   1   30.82    5.86
   2   1   1   16.83    5.67
  -3   1  -1   28.51    8.06
   3   1   1   22.77    5.00
   3   1   1   23.10    5.05
  -3  -1  -1   28.39    7.04
  -3  -1  -1   36.34    5.28
  -4  -1  -1   34.50    5.50
   4   1   1   26.05    5.90
  -4   1  -1   28.57    9.55
  -4  -1  -1   19.54    8.11
  -4   1  -1   16.39    4.07
   4   1   1   19.84    6.04
  -5   1  -1   17.31   11.62
  -5  -1  -1   16.55   11.44
  -6   1  -1   17.72   12.21
  -6  -1  -1    4.76   13.09
  -7  -1  -1   13.15   14.20
  -7   1  -1   -0.52   12.49
  -8   2   1   -3.72    8.97
  -7   2   1    0.82    7.36
  -7   2   1    8.07    9.00
  -7  -2   1   14.71   10.81
  -6   2   1   15.22    7.60
  -6  -2   1   13.58    6.95
  -5  -2   1   11.84    6.31
  -5  -2   1   20.37    6.64
  -5   2   1   12.02    6.21
  -4  -2   1   15.07    6.28
  -4  -2   1   10.51    6.04
  -4   2   1   11.71    5.08
  -4   2   1   18.69    2.49
   4  -2  -1    6.86    2.02
   4   2  -1   18.28    8.92
  -3   2   1    8.80    4.32
  -3  -2   1   18.95    6.40
  -3   2   1   13.00    3.60
   3   2  -1   25.49    7.93
  -3   2   1   27.15    4.37
  -3  -2   1   33.32    6.68
  -2   2   1    7.39    1.86
  -2   2   1   33.59    5.18
   2  -2  -1   37.80    6.14
  -2  -2   1   22.69    5.73
  -2   2   1   13.50    5.13
   1  -2  -1   12.86    2.39
  -1   2   1   12.13    5.93
   1   2  -1   44.80    8.30
  -1  -2   1   23.98    7.75
  -1  -2   1   27.28    5.07
  -1   2   1   30.48    5.98
   0   2  -1   17.33    4.72
   0   2   1   35.26    5.86
   0   2  -1   52.58    7.76
   0   2   1   14.73    6.38
   1   2   1   18.33    6.89
   1  -2   1    6.69    6.34
  -1   2  -1   10.41    7.05
  -1   2  -1    7.76    4.71
   2   2   1   23.75    6.09
  -2   2  -1    5.49    6.28
   2  -2   1   27.08    6.91
   2  -2   1   15.51    3.98
   2   2   1   27.92    5.98
   2  -2   1   21.51    3.66
   3  -2   1    9.33    3.13
   3   2   1   14.43    6.52
   3   2   1   15.95    5.96
  -3   2  -1   26.35    7.37
   3   2   1   18.79    6.19
  -3  -2  -1   46.12   16.36
   3  -2   1   16.00    6.41
   3  -2   1   10.72    3.10
   4   2   1   14.83    7.76
   4   2   1   15.15    7.54
   4   2   1   13.05    7.13
  -4   2  -1   18.65    8.64
  -4  -2  -1   30.82   10.23
  -5  -2  -1   15.06    9.63
  -5   2  -1   15.14    9.36
  -5   2  -1    7.14    5.00
   5   2   1    6.79    6.54
  -6  -2  -1    9.50   10.83
  -6   2  -1   11.16   11.99
  -7  -2  -1    3.18   15.16
  -7   2  -1   10.77   13.52
  -7   3   1    3.24    7.36
  -7  -3   1    1.20   10.90
  -6  -3   1   18.90   11.11
  -6   3   1    4.06    6.22
  -5  -3   1   17.06    7.82
  -5  -3   1    7.43    7.38
  -5  -3   1   12.54   10.08
  -5   3   1    8.91    5.09
  -4  -3   1   18.99    6.93
  -4  -3   1   14.86    6.51
   4   3  -1   19.47    9.84
  -4  -3   1   14.84    9.85
  -4   3   1   20.77    3.99
  -3   3   1    7.35    2.75
   3   3  -1   21.49    8.83
  -3   3   1   15.14    5.21
   3  -3  -1   23.25    6.17
  -3  -3   1   19.54    6.97
  -3  -3   1   12.40    6.16
  -3   3   1   15.14    5.39
  -3  -3   1   16.01    8.70
  -2  -3   1   38.16    7.27
  -2  -3   1   30.58    6.57
  -2  -3   1    8.30    8.27
  -2   3   1   20.80    5.64
   2  -3  -1    2.94    3.04
  -2   3   1   26.74    6.18
  -1   3   1   62.33    7.03
  -1  -3   1   45.82    7.36
   1  -3  -1   26.57    4.15
  -1   3   1   41.07    6.37
   0  -3   1   36.67    6.80
   0   3   1   55.11    7.48
   0   3   1   40.43    7.04
   0   3  -1   76.77    9.48
   0  -3   1   34.03    7.53
   0  -3   1   33.18    6.62
  -1   3  -1   14.36    5.44
   1  -3   1   16.83    5.99
  -1   3  -1   59.17    8.70
   1  -3   1   24.07    6.21
   1   3   1   54.96    9.36
   1  -3   1   10.11    6.74
   2   3   1   24.20    7.06
   2   3   1   26.03    9.03
   2  -3   1   15.75    5.24
  -2   3  -1   35.28    7.86
  -2   3  -1    9.05    5.07
   2  -3   1   10.68    5.17
   2  -3   1   13.84    4.66
   2   3   1   15.42    6.88
   2  -3   1   15.29    7.43
  -2  -3  -1   46.60   37.71
   3  -3   1   11.15    4.09
   3  -3   1   12.75    3.59
  -3   3  -1   14.13    6.18
  -3   3  -1    1.22    7.68
   3  -3   1   10.56    4.08
   3   3   1   32.93    8.55
   3  -3   1   20.82    7.83
   3   3   1   19.99    7.87
   3   3   1   14.62    8.74
  -4  -3  -1   25.42   19.11
   4   3   1   11.76    7.95
   4   3   1   10.25    9.23
  -4   3  -1   31.61    7.63
   5   3   1   -2.04    9.66
  -5  -3  -1   13.17   12.65
  -7  -4   1    3.00   12.26
  -6  -4   1    1.96   11.34
  -5  -4   1   10.52   10.81
  -5   4   1    6.17    4.12
  -5  -4   1   12.75    9.66
  -4  -4   1   10.98   10.86
  -4  -4   1   10.68    7.31
  -4   4   1   10.71    3.80
  -3   4   1   17.61    6.49
   3  -4  -1   30.76    9.54
  -3  -4   1    8.36   10.04
  -3  -4   1   10.40    7.26
  -2  -4   1   23.55    7.24
  -2   4   1   34.57    7.89
  -2  -4   1   19.24    9.79
   2  -4  -1   13.85    4.09
   2   4  -1   29.72   10.92
   2  -4  -1   62.97   21.63
  -2   4   1   18.51    7.56
  -2  -4   1   24.19    7.96
  -1  -4   1   33.40    7.71
   1  -4  -1   19.03    4.85
  -1   4   1   33.60    8.32
  -1   4   1   36.07    8.04
   0  -4   1   28.13    7.21
   0  -4   1   35.71    7.18
   0   4   1   39.14    8.61
   0  -4   1   36.41    7.56
   0   4   1   31.47    8.61
   0   4  -1   43.94   11.37
   1  -4   1   19.28    6.98
   1   4   1   45.83    9.30
   1  -4   1   22.28    7.07
  -1  -4  -1   35.85    8.68
  -1   4  -1   14.04    6.72
   1   4   1   44.50   11.00
  -1   4  -1   49.38   10.32
   1   4   1   27.01    8.55
  -2   4  -1   13.28    6.31
   2  -4   1    5.55    5.94
   2   4   1   30.08   10.75
  -2   4  -1   32.43    9.39
   2  -4   1    7.18    5.88
   2  -4   1    4.55    7.93
  -3   4  -1   11.54    6.46
  -3   4  -1   23.04    9.51
   3  -4   1    8.25    5.73
   3  -4   1   12.06    4.82
   3  -4   1    9.95    8.35
   3   4   1   26.75   11.12
   3   4   1   11.96    8.63
  -3  -4  -1   41.92   35.46
   3  -4   1   14.67    5.77
  -4  -4  -1   27.50   28.09
   4  -4   1    9.96    3.63
  -4   4  -1    5.30    6.63
   4  -4   1   31.15   15.69
  -4   4  -1   26.83    9.52
  -5   4  -1   11.59    8.53
  -5  -4  -1   14.50   15.66
  -6   4  -1    6.01    9.66
  -6  -5   1    5.68   10.41
  -5  -5   1    0.31    9.89
  -5  -5   1    9.71   10.22
  -4  -5   1   10.49   10.43
  -4  -5   1   10.63   10.91
  -3   5   1   11.68    7.64
  -3  -5   1   12.95    8.41
   3  -5  -1   32.33   11.81
  -2  -5   1   17.37    8.31
  -2   5   1   23.33    8.62
   2  -5  -1   10.66    4.99
  -1  -5   1   19.53    8.39
   1  -5  -1   16.63    5.52
  -1   5   1   17.82    9.49
   0  -5   1   16.42    7.64
   0  -5   1   22.34    8.06
   0   5   1   16.02    9.71
   0  -5  -1   24.25    6.93
   1  -5   1   13.58    7.12
   1  -5   1   33.87    7.75
   1   5   1   18.28    9.89
   2  -5   1   16.67    8.36
   2  -5   1    7.77    7.83
   2  -5   1   -0.24    7.95
  -3   5  -1    2.57    5.91
   3  -5   1    2.13    5.62
   3  -5   1    2.70    7.10
  -4   5  -1    2.14    6.80
  -4  -5  -1   14.95   33.80
   4  -5   1   23.87   22.56
  -5   5  -1    1.74    7.35
  -5  -5  -1   12.03   18.01
  -4  -6   1    5.74   10.12
  -3  -6   1   15.92   11.13
   3  -6  -1   24.75   14.44
   2  -6  -1   50.43   29.01
   2  -6  -1    5.42    5.37
  -1  -6   1   15.30   10.05
   1  -6  -1    8.98    6.13
   1  -6  -1    9.27   36.98
   0  -6   1    8.41    9.41
   0  -6  -1   10.54    7.29
   1  -6   1   13.02   10.00
  -2  -6  -1   48.34   45.21
   2  -6   1    7.74    8.80
  -3  -6  -1   11.37   45.61
  -4  -6  -1   15.59   37.20
   3  -7  -1    0.93   14.58
  -3  -7   1    2.44   10.70
   2  -7  -1   15.74   25.94
   1  -7  -1   16.67   32.02
  -1  -7   1   10.10   11.13
   0  -7  -1   38.79   47.74
   0  -7   1   12.26   11.11
  -2  -7  -1    1.75   46.77
   3  -7   1   10.58   51.01
   3  -8  -1    1.44   15.91
   2  -8  -1   -5.04   19.22
   2  -8   1  -66.17   65.04
  -9   0   2   -5.56   11.45
  -8   0   2   10.38    9.16
  -7   0   2   10.74    8.88
  -6   0   2  116.46    7.92
  -6   0   2  111.16    7.81
  -6   0   2  135.63   12.48
  -5   0   2    1.06    7.34
  -5   0   2   -1.24    4.26
  -4   0   2 3313.00  142.12
   3   0  -2    1.30    3.31
  -3   0   2   -2.81    4.15
  -2   0   2 2916.64  122.08
  -2   0   2 2766.86  121.14
   1   0  -2    0.64    3.40
   1   0  -2    0.46    3.31
   0   0   2 2468.95  112.08
   0   0  -2 2702.41  111.98
   1   0   2    1.60    2.12
   1   0   2    0.81    5.32
  -1   0  -2    2.43    4.44
  -2   0  -2 3990.04  200.38
  -2   0  -2 4658.77  202.95
  -3   0  -2    8.38    9.02
  -3   0  -2    0.77    4.22
  -4   0  -2   73.47    7.13
  -4   0  -2  135.93   15.81
   4   0   2  113.60    7.88
   4   0   2  108.10    7.89
   5   0   2   -1.31    4.06
  -5   0  -2   -3.62   12.25
  -6   0  -2   23.77   13.38
  -8   1   2   16.31   10.22
  -8  -1   2   36.38   11.93
  -8   1   2   33.58    9.77
  -7  -1   2   30.05    6.59
  -7  -1   2   53.34   10.55
  -7   1   2   48.64    8.08
  -7   1   2   53.13   10.70
  -6  -1   2   52.64    6.74
  -6  -1   2   81.83    7.79
  -6   1   2   96.75    4.90
  -6  -1   2   73.05    7.75
  -6  -1   2  105.46   10.82
  -5  -1   2  528.34   25.49
  -5  -1   2  459.11   25.35
  -4  -1   2    6.74    7.27
  -4  -1   2   10.63    4.85
   4  -1  -2   12.03    3.56
  -3  -1   2 3269.20  146.36
  -3  -1   2 3356.04  147.93
   3  -1  -2 3553.72  145.92
  -2  -1   2 1520.04   59.16
  -2   1   2 1244.37   56.74
  -2  -1   2 1357.76   58.81
  -1   1   2 2534.47  112.57
  -1  -1   2 2690.68  113.45
   1  -1  -2 2546.44  112.45
   1   1  -2 2746.49  113.82
  -1  -1   2 2664.27  113.66
  -1  -1   2 2764.06  113.92
   0  -1   2 1234.05   59.77
   0  -1   2 1313.06   60.79
   0   1  -2 1341.51   60.12
   0  -1  -2 1399.45   60.39
   0  -1   2 1596.15   60.24
   0   1  -2 1311.20   60.92
  -1  -1  -2 3737.99  167.29
   1  -1   2 4242.57  167.62
  -1   1  -2 4040.21  167.39
   1  -1   2 3930.26  163.94
  -1   1  -2 4036.53  165.84
  -2   1  -2    8.17    3.84
   2   1   2   15.69   26.55
  -2   1  -2    8.43    7.20
  -3   1  -2  805.70   36.90
   3   1   2  709.62   32.80
   3  -1   2  553.82   32.12
  -3   1  -2  726.11   31.63
   3   1   2  707.67   32.35
   4  -1   2   48.68    6.06
  -4   1  -2  119.21   12.75
   4   1   2   75.55    7.75
  -4  -1  -2   97.07   12.99
   4  -1   2   97.92    5.99
   4   1   2   87.38    7.82
  -5   1  -2   67.37   13.17
   5   1   2   33.95    7.40
   5   1   2   30.09    6.86
  -5  -1  -2   64.87   14.73
  -5  -1  -2   27.04    7.43
  -6  -1  -2   38.40   15.74
  -6   1  -2   22.45   13.76
  -8   2   2  159.76   15.43
  -7  -2   2    8.90    7.30
  -7   2   2   -5.67    7.79
  -6  -2   2  222.02   14.75
  -6  -2   2  294.34   19.84
  -6  -2   2  261.55   15.68
  -6   2   2  320.55   15.76
  -5   2   2  144.85    8.93
  -5  -2   2  106.71   13.24
  -5   2   2  138.99    9.76
  -5  -2   2   86.85    9.65
  -5  -2   2  142.55   11.29
   5  -2  -2  140.38    7.93
  -5  -2   2  121.38   10.38
   4  -2  -2  397.04   16.54
  -4   2   2  332.97   15.44
  -4  -2   2  288.99   19.54
  -4  -2   2  250.48   17.54
  -4  -2   2  293.28   17.28
  -3   2   2   83.06   17.77
  -3  -2   2  149.12   11.18
   3   2  -2  193.74   13.72
  -3  -2   2  163.33   12.68
  -2   2   2 3980.02  190.29
  -2  -2   2 4059.62  182.47
   2   2  -2 4596.69  182.92
  -2  -2   2 4198.39  182.80
   1   2  -2    5.33    5.52
  -1  -2   2   -2.16    5.52
   1  -2  -2    0.89    2.69
   1   2  -2    9.01    6.45
   0  -2  -2 4709.63  200.07
   0  -2   2 4794.09  200.68
   0  -2   2 4668.23  200.29
   0   2  -2 4632.01  199.94
   0   2  -2 4314.71  200.90
   1   2   2  168.98   11.28
   1  -2   2  200.02   11.44
  -1   2  -2  217.27   11.34
  -1  -2  -2  185.09   12.95
  -1   2  -2  229.48   13.76
   2   2   2  339.43   19.98
   2  -2   2  413.07   21.32
   2   2   2  324.96   18.85
  -2  -2  -2  276.96   19.52
  -2   2  -2  384.22   17.40
   2   2   2  340.45   19.68
   2  -2   2  454.13   19.30
  -3   2  -2  163.84   13.05
  -3  -2  -2  115.97   12.67
   3   2   2  110.42   10.24
   3   2   2   74.96    8.15
  -3   2  -2   71.39    4.60
   3   2   2  137.72    9.46
   4   2   2  214.12   16.34
   4  -2   2  273.85   13.02
   4   2   2  273.74   16.65
  -5   2  -2    7.31   11.14
  -6   2  -2  175.34   19.99
  -6  -2  -2  145.14   18.62
  -8  -3   2    5.86   13.72
  -7  -3   2  337.94   23.16
  -7  -3   2  244.39   18.97
  -6  -3   2   24.97    7.91
  -6   3   2   20.09    5.57
  -5   3   2  364.58   16.20
   5  -3  -2  265.48   15.31
  -5   3   2  360.51   15.91
  -5  -3   2  224.02   18.20
  -4  -3   2   30.55    8.43
  -4   3   2   47.23    6.80
  -4  -3   2   28.29    7.60
  -4   3   2   49.80    6.72
   4   3  -2   33.30   11.56
  -3   3   2  529.61   24.51
  -3  -3   2  476.24   26.50
  -3   3   2  457.55   23.70
   3   3  -2  449.68   25.86
  -3  -3   2  418.85   24.46
  -2   3   2   76.14    8.59
   2   3  -2   82.16    9.84
  -2  -3   2   55.50    7.69
  -1   3   2 3254.08  157.52
  -1  -3   2 3666.62  159.14
   1  -3  -2 3604.58  155.06
   0   3   2   58.03    8.91
   0  -3   2   93.52    8.46
   0  -3   2   69.61    9.63
   0   3  -2   89.45    9.17
   0   3   2   45.48    8.43
   0   3  -2   70.23    7.92
   0  -3  -2  106.61   11.96
   1  -3   2  519.35   26.70
   1  -3   2  638.28   30.19
   1   3   2  489.92   27.21
  -1   3  -2  614.76   28.30
  -1   3  -2  518.13   28.26
  -1  -3  -2  600.73   31.65
   2   3   2   35.05    7.48
  -2   3  -2   36.42    7.37
  -2  -3  -2   52.58   11.34
   2   3   2   27.23    8.07
   2  -3   2   21.90    5.71
   2  -3   2   41.80    9.26
   2   3   2   43.61    9.29
   2  -3   2   42.30    5.45
  -3  -3  -2  191.28   17.66
   3   3   2  148.65   16.83
   3  -3   2  391.82   15.39
  -3  -3  -2  294.69   20.58
   3   3   2  211.15   17.01
  -3   3  -2  326.35   18.65
   4  -3   2   17.03    4.44
  -4   3  -2   22.52    8.63
   4  -3   2   18.84    3.41
  -4  -3  -2   15.55    9.18
   4   3   2   25.68    9.10
   4  -3   2   28.01    3.49
   4   3   2    4.62    8.11
  -5  -3  -2  348.27   26.50
  -8  -4   2   43.20   15.64
  -7  -4   2   33.81   14.28
  -7  -4   2   23.96   10.69
   6  -4  -2  235.76   12.11
  -6  -4   2  245.26   17.66
  -5   4   2  130.26    9.72
  -5  -4   2  113.00   15.67
  -5  -4   2   63.62   10.43
  -4   4   2  491.18   22.30
  -4  -4   2  249.56   23.94
  -4   4   2  487.43   21.37
  -4  -4   2  287.35   22.28
  -3  -4   2  166.36   16.46
  -3   4   2  190.77   13.52
  -3   4   2  206.29   13.03
  -3  -4   2  166.08   14.84
  -2   4   2  458.67   24.56
   2   4  -2  429.98   25.60
  -2   4   2  386.27   22.45
  -2  -4   2  316.58   22.83
  -2  -4   2  468.83   24.78
  -1   4   2    6.68    6.84
  -1  -4   2    2.46    7.31
  -1   4   2    2.68    7.45
   1  -4  -2   -0.36   10.89
  -1  -4   2   -4.77    9.11
   1   4  -2    6.36    9.02
   0   4   2  350.70   23.37
   0   4   2  350.66   22.59
   0   4   2  437.76   23.15
   0  -4   2  432.09   23.44
   0  -4   2  468.94   24.02
   1  -4   2  225.30   16.75
   1  -4   2  198.24   13.51
   1   4   2  202.39   15.66
   1  -4   2  201.03   13.45
  -1   4  -2  197.60   13.87
  -2  -4  -2  444.10   29.71
   2  -4   2  449.14   22.92
   2   4   2  450.52   25.35
   2   4   2  334.35   24.22
   2  -4   2  387.46   23.19
   2  -4   2  501.52   23.40
  -2   4  -2  446.99   24.47
   3  -4   2   95.73    9.06
   3   4   2   85.09   12.41
   3  -4   2  100.74    8.19
   3   4   2   44.35   12.70
   3  -4   2  136.74    9.36
  -3  -4  -2  113.29   17.69
  -3   4  -2  106.10   11.64
  -4  -4  -2  298.79   24.89
   4   4   2  282.57   23.97
  -4  -4  -2  389.58   28.47
   4  -4   2  454.01   19.76
  -4   4  -2  554.59   26.83
  -5   4  -2   23.35   10.24
  -5  -4  -2   11.30   10.91
  -6   4  -2   45.86   13.37
  -7  -5   2   44.60   15.37
  -7  -5   2   45.85   12.68
  -6  -5   2   32.53   11.38
  -6  -5   2   32.84   14.49
  -5  -5   2  326.98   25.09
  -5  -5   2  312.00   21.07
  -4   5   2   28.46    9.41
  -4  -5   2   17.98    8.93
  -4   5   2   29.06    9.76
  -4  -5   2   12.87   12.22
  -3   5   2  376.68   21.25
  -3  -5   2  303.48   22.47
  -3  -5   2  242.47   19.44
  -2   5   2   11.27    8.99
   2  -5  -2   28.92   13.25
   1  -5  -2   10.31    4.66
  -1  -5   2   11.22    8.51
  -1   5   2   17.31    9.48
   0  -5   2   24.47    8.99
   0   5   2    8.07    9.30
   1   5   2  263.72   19.95
   1  -5   2  383.51   18.63
  -2   5  -2   28.60    8.44
   2  -5   2   17.33    7.37
   2   5   2   20.71   10.80
  -2  -5  -2    8.71   16.09
   3  -5   2  547.36   25.91
  -3   5  -2  563.35   28.61
  -3  -5  -2  489.27   34.19
  -4   5  -2   59.07   10.28
  -4  -5  -2   34.73   16.48
  -4  -5  -2   30.77   11.16
  -5   5  -2   91.40   13.63
  -5  -6   2   12.33   12.02
  -5  -6   2   13.05   12.55
  -4  -6   2  176.39   16.20
  -3  -6   2   27.81   10.14
   3  -6  -2   32.15   13.09
  -2   6   2   39.62   12.02
   2  -6  -2   46.85   15.89
  -1   6   2   -2.84   10.88
  -1  -6   2   11.56    9.27
   1  -6  -2    0.25    4.72
   1  -6  -2    6.83   16.68
   0  -6  -2   32.72    8.46
   0  -6   2   55.30   10.03
   0   6   2   40.98   12.78
   1  -6   2   58.90   10.10
   1   6   2   47.23   12.79
  -1  -6  -2   25.38   18.30
  -2  -6  -2  246.42   27.70
   2  -6   2  311.10   20.56
  -3   6  -2   15.16    9.67
  -3  -6  -2   29.24   18.11
   3  -6   2   19.21    8.70
  -4  -6  -2   39.73   12.79
  -2  -7   2   31.33   12.50
   2  -7  -2   14.36   16.16
  -1  -7   2   66.71   13.40
   1  -7  -2   44.86   17.66
   0  -7   2   34.23   11.77
   0  -7  -2   26.51   19.63
   1  -7   2   66.96   13.92
   2  -7   2   18.53   10.46
  -9   0   3    1.93   11.36
  -8   0   3    8.77   11.50
  -7   0   3   20.59    6.54
  -7   0   3   13.62   10.65
  -6   0   3   17.70   10.56
  -5   0   3   21.11    9.66
  -4   0   3    8.60    5.33
   4   0  -3    1.44    4.52
   3   0  -3   11.41    5.65
  -3   0   3   18.16    5.23
   2   0  -3   10.18    6.21
  -2   0   3   24.87    5.20
   1   0  -3   17.44    6.07
   1   0  -3   15.67    6.26
  -1   0   3   13.13    6.53
   0   0  -3    8.72    5.35
   0   0   3   16.34    6.45
  -1   0  -3    8.46    5.32
   1   0   3    8.26    7.03
   1   0   3    5.77    3.59
  -2   0  -3    5.48    5.61
   2   0   3   19.54    8.72
  -3   0  -3   19.45    6.23
  -3   0  -3   31.55   11.01
   3   0   3   60.02   33.82
  -4   0  -3   10.12    6.29
  -4   0  -3   36.11   13.12
   4   0   3    9.15    6.70
   4   0   3   14.52    6.57
  -5   0  -3   38.68   14.04
  -9  -1   3   -2.21   13.40
  -9   1   3    4.14   11.68
  -8   1   3   13.26    7.77
  -8  -1   3   11.79   11.07
  -8   1   3    2.37   11.64
  -7  -1   3   17.63    7.89
  -7  -1   3   19.68   10.74
  -7   1   3   10.39   11.46
  -6  -1   3   12.31    6.54
  -6  -1   3   21.66   10.06
  -5  -1   3   17.72    9.39
   5  -1  -3    6.44    5.02
  -5  -1   3   10.59    5.66
  -4  -1   3   16.17    7.46
  -4   1   3    5.63    3.85
   4  -1  -3    7.39    5.13
  -4  -1   3   12.37    8.49
  -4  -1   3   14.24    5.61
  -3  -1   3   20.51    6.57
  -3   1   3    8.20    3.95
  -3  -1   3   12.45    5.11
   3  -1  -3   11.39    5.21
   2  -1  -3    0.92    4.34
  -2  -1   3   16.58    5.97
  -2  -1   3   18.60    5.26
  -2   1   3    1.99    4.35
  -2  -1   3   14.51    7.23
   2   1  -3   13.88    5.66
   1  -1  -3   10.83    4.86
  -1   1   3    9.39    5.52
  -1  -1   3   18.05    7.15
   1   1  -3   10.02    5.03
   0   1  -3    9.67    5.09
   0   1   3    8.81    5.06
   0  -1   3    9.31    6.81
   0  -1   3   12.21    5.80
   0  -1  -3   24.76    6.68
  -1   1  -3    7.04    5.62
  -1  -1  -3   18.79    7.07
   1  -1   3    9.68    7.58
   1  -1   3   10.22    4.22
   1   1   3   19.41    9.42
  -2   1  -3   19.39    9.65
  -2  -1  -3   12.59    9.04
  -2   1  -3    4.29    5.24
   3   1   3   12.68    7.59
   3  -1   3   21.32    9.26
  -3   1  -3   27.98   11.82
  -3   1  -3   16.18    6.20
   4   1   3   14.48    7.48
  -4  -1  -3   12.01    7.73
   4  -1   3   15.56    6.31
   4   1   3   19.58    8.08
  -4   1  -3   34.31   13.11
  -5   1  -3   43.99   15.67
   5   1   3    5.25    7.17
  -8  -2   3    1.83   12.90
  -8   2   3    1.70   12.06
  -7  -2   3   10.74    8.33
  -7   2   3   11.92    6.63
  -7  -2   3   10.56   11.74
  -6  -2   3   13.59    8.19
  -6  -2   3   11.01   10.50
   6  -2  -3   11.07    5.18
  -6   2   3   16.20   23.28
  -6   2   3    9.68    5.59
  -5   2   3    9.31    3.59
  -5  -2   3   22.46    7.44
   5  -2  -3   21.17    5.55
  -5  -2   3   25.27    9.48
  -5   2   3   24.61    9.93
  -4  -2   3   33.79    9.91
  -4  -2   3   27.17    7.18
  -4   2   3   45.15    9.83
   4  -2  -3   23.36    6.68
  -4  -2   3   23.17    9.09
  -3  -2   3   25.58    7.83
  -3  -2   3   17.42    6.82
  -3   2   3    2.90    2.16
  -3   2   3   38.93    9.85
   2  -2  -3    4.00    3.24
  -2  -2   3   13.45    5.72
  -2  -2   3   13.47    7.07
  -2   2   3   20.16    8.94
  -2  -2   3    3.44    7.36
   1   2  -3    3.21    5.94
   1   2  -3    9.10    6.97
   0   2  -3    6.40    6.36
   0  -2  -3   19.83    6.44
   0  -2   3   20.92    7.92
   0  -2   3   12.01    5.45
   0  -2   3   12.83    8.63
  -1   2  -3   21.75    8.90
  -1  -2  -3   30.30    9.39
   1  -2   3   23.78    7.08
  -2   2  -3   26.76    8.57
  -2  -2  -3   29.23   10.31
   2   2   3   24.40    7.73
   2   2   3   27.21    8.68
   3   2   3   17.28    8.59
  -3  -2  -3   30.38   12.04
   3   2   3   13.52    5.52
  -4  -2  -3   10.18   13.39
   4   2   3   10.75    7.83
   5   2   3    2.88    8.61
  -5  -2  -3   50.52   17.39
  -7  -3   3    1.38    8.69
   6  -3  -3   10.78    5.02
  -6  -3   3   18.44    9.27
  -6   3   3    5.84    5.96
  -5  -3   3   19.20    8.63
   5  -3  -3   17.91    6.19
  -5   3   3   36.82    7.98
  -4   3   3   36.94    8.28
  -4   3   3  178.30   42.60
  -3  -3   3   26.92    8.23
   3   3  -3   30.15   10.99
  -3  -3   3   24.18    7.22
  -2   3   3   50.85   37.24
  -2  -3   3   22.61    8.31
  -2  -3   3   12.57   10.11
   2   3  -3   23.28    8.81
   1   3  -3    5.58    7.76
  -1  -3   3   13.78    6.29
  -1   3   3   12.72    8.12
  -1  -3   3   13.16    9.83
   1  -3  -3    8.97    5.07
   1   3  -3   17.72    7.66
   0   3  -3    9.32    7.87
   0  -3   3   24.16    6.48
   0  -3  -3   19.12    7.11
   0  -3   3   33.46    9.71
   0   3  -3   22.46    7.33
  -1   3  -3   30.56    8.72
   1  -3   3   23.61    6.35
   1   3   3   29.47    9.13
   1   3   3   34.67    8.85
  -1  -3  -3   30.50    9.39
  -1   3  -3   23.74    6.69
  -2   3  -3   31.76    9.06
   2   3   3   34.93    9.23
  -2  -3  -3   26.50    9.52
   2   3   3   34.63    9.89
   2  -3   3   25.85    7.43
  -2   3  -3   16.25    6.01
  -3   3  -3    7.38    9.98
   3   3   3   14.96    8.13
  -3  -3  -3   16.61   10.49
   3   3   3    5.19    7.81
  -4   3  -3    6.70    9.71
   4   3   3   -0.62    8.79
  -4  -3  -3   14.27   12.52
  -5   3  -3    7.01   10.93
   5   3   3    4.50   10.05
  -5  -3  -3   11.35   16.86
  -7  -4   3    9.57    9.15
  -7  -4   3    4.73   14.79
  -6  -4   3   24.24   10.17
  -6  -4   3    6.20   13.14
   6  -4  -3    5.23    5.42
  -5  -4   3   14.23   10.42
  -5   4   3   13.16    7.89
  -5  -4   3   23.20   13.66
  -4  -4   3   30.17    9.51
  -4   4   3   19.06    8.89
  -4  -4   3   27.27   13.96
  -4   4   3   20.30    9.13
  -3  -4   3   35.00    8.84
  -3   4   3   31.56    9.02
  -2   4   3   16.65    9.64
  -2  -4   3   23.66   11.64
  -1   4   3   19.29    9.44
   1  -4  -3   14.99    4.83
  -1  -4   3   29.21   11.78
   1   4  -3   22.79   10.32
   0   4  -3    9.01    8.63
   0   4   3   25.93    9.74
   0  -4  -3   25.52    7.48
   0   4  -3   28.42    9.62
  -1   4  -3    8.83    8.20
   1  -4   3   13.99    7.44
  -1  -4  -3   17.33    9.21
  -1   4  -3   14.72    8.14
  -2   4  -3   10.83    8.24
   2  -4   3    9.74    7.60
   2   4   3    8.26    8.35
   2  -4   3    2.99    6.06
  -2  -4  -3   18.80   10.32
  -3   4  -3   15.08    9.74
   3  -4   3   13.45    7.72
   3   4   3   16.22   10.30
  -3  -4  -3    3.58   11.14
  -4   4  -3    0.86    9.92
   4   4   3   -5.61   10.29
  -4  -4  -3   11.87   12.04
  -7  -5   3   17.30   10.63
  -6  -5   3   14.50   10.51
  -6  -5   3    8.32   14.61
  -5  -5   3    7.73   10.06
  -5   5   3    6.16    8.62
  -5  -5   3   12.75   14.77
  -4  -5   3   11.53   10.20
  -4   5   3    7.14    8.61
  -4  -5   3   14.80   13.41
  -3   5   3   11.82    9.26
  -3  -5   3    5.42    9.79
  -2   5   3   19.05    9.90
  -2  -5   3   13.56   12.65
  -1  -5   3   17.98    9.97
  -1   5   3   21.13    9.89
   1  -5  -3   16.74    5.18
   0  -5   3   19.34    9.00
   0   5   3   13.01    9.87
   0  -5  -3   19.17    7.06
  -1   5  -3   10.35    9.82
   1  -5   3   15.89    9.61
  -1  -5  -3   10.72    8.81
  -2   5  -3    6.39    8.17
   2  -5   3   12.68    8.98
   2   5   3    0.39    9.98
  -2  -5  -3    4.15   10.58
  -3   5  -3    0.40    9.28
   3  -5   3    4.96    7.11
   3   5   3    8.00   11.88
  -3  -5  -3   18.57   12.89
  -4   5  -3   10.53   10.49
   4   5   3    8.91   12.23
  -4  -5  -3    3.33   13.24
  -5  -6   3    2.21   10.71
  -5  -6   3    3.10   14.23
  -4  -6   3    6.85   10.41
  -4   6   3   13.54   10.54
  -3   6   3   19.36   11.13
  -3  -6   3    6.05   12.28
  -2  -6   3   24.96   11.29
  -2   6   3   13.82   11.84
  -1  -6   3   21.17   11.19
  -1   6   3   21.67   11.64
   0  -6   3    8.77   10.42
   0   6   3   14.37   12.11
   0  -6  -3    3.04    6.64
   1  -6   3    4.38    9.88
  -1  -6  -3   12.14   15.83
  -1  -6  -3    2.38    9.15
   2  -6   3   -0.27    9.13
   2   6   3   23.67   13.03
  -2  -6  -3   11.28   11.75
  -3   6  -3    2.46   10.07
  -3  -6  -3    5.81   12.62
  -3   7   3   19.05   13.01
  -2  -7   3    3.03   10.90
  -2   7   3   12.29   13.40
  -1  -7   3    2.57   10.70
  -1   7   3   12.74   13.31
   0  -7   3    8.68   10.64
   1  -7   3   -0.33    9.98
  -8   0   4  182.18   18.88
  -7   0   4   -3.36   11.10
  -6   0   4  143.47   15.80
  -6   0   4  109.17   10.98
  -5   0   4    1.01    5.63
   5   0  -4    2.68    6.39
  -5   0   4    2.55    9.27
   4   0  -4  945.58   46.57
  -4   0   4  992.21   45.21
  -2   0   4 6633.35  284.70
   2   0  -4 6621.33  285.84
   2   0  -4 6741.09  285.04
   1   0  -4    0.97    5.74
   1   0  -4    0.51    5.43
  -1   0   4    4.38    6.96
  -1   0   4   -0.85    6.72
   0   0   4  806.79   42.24
   0   0  -4  950.46   43.37
   0   0   4  921.77   41.44
   0   0  -4  819.54   43.22
  -1   0  -4    1.35    6.23
  -2   0  -4  148.48   15.30
  -2   0  -4  121.51   11.83
  -3   0  -4    4.48    6.86
   4   0   4  131.48   11.75
  -8  -1   4   12.92   11.75
  -8   1   4    4.83   13.75
  -7  -1   4  178.35   18.14
  -7   1   4  194.09   19.30
  -6   1   4   25.64    6.01
   6  -1  -4   16.91    7.37
  -6  -1   4   16.65   10.59
   5  -1  -4  420.19   23.62
  -5  -1   4  440.17   26.81
  -5  -1   4  421.77   24.13
  -5   1   4  446.69   22.13
   4  -1  -4  279.97   17.11
  -4  -1   4  255.76   16.99
  -4  -1   4  296.38   17.40
  -4   1   4  256.80   14.23
  -3   1   4 2565.43  120.15
   3  -1  -4 2748.73  122.29
  -3  -1   4 2680.83  123.03
  -3  -1   4 2904.19  122.43
   2   1  -4    0.25    6.11
   2  -1  -4    4.63    5.12
  -2   1   4    4.96    5.66
  -2  -1   4    3.83    7.58
  -2  -1   4    6.31    6.58
   2   1  -4    0.52    5.26
  -1  -1   4 2843.05  116.41
  -1   1   4 2293.08  115.02
   1   1  -4 2733.69  116.46
  -1  -1   4 2785.72  115.71
   1  -1  -4 2611.81  117.87
   1   1  -4 3041.96  117.88
   1  -1  -4 2323.78  115.83
   0   1   4  184.73   15.52
   0   1  -4  288.98   17.42
   0  -1   4  330.44   16.84
   0  -1  -4  298.09   20.49
   0   1   4  312.76   19.35
  -1  -1  -4  495.77   27.77
   1  -1   4  430.52   20.38
  -1   1  -4  479.79   25.08
  -1  -1  -4  429.98   27.89
  -2  -1  -4   33.91   11.72
  -2  -1  -4   17.93    8.71
  -2   1  -4   18.95    7.05
  -3  -1  -4  195.22   19.57
   3   1   4  167.77   14.11
  -3   1  -4  171.94   13.23
  -3  -1  -4  116.46   13.59
   4  -1   4    6.20    7.00
   4   1   4   22.75    9.05
  -4  -1  -4   11.07   15.03
  -8  -2   4   39.49   14.71
  -8   2   4   52.50   15.64
  -7  -2   4   14.03    8.10
  -7  -2   4   20.35   11.60
  -6   2   4  399.46   28.90
   6  -2  -4  477.09   24.37
  -6  -2   4  456.97   28.35
   5  -2  -4   24.86    6.65
  -5   2   4   14.53    9.47
  -5  -2   4   11.65   10.10
   4  -2  -4 1410.82   60.07
  -4   2   4 1496.62   61.66
  -3   2   4  186.23   11.16
  -3  -2   4  193.31   16.29
   3  -2  -4  304.17   18.67
  -3   2   4  241.35   17.44
  -3  -2   4  216.77   15.27
  -2  -2   4  830.47   39.22
   2  -2  -4  676.32   34.75
  -2  -2   4  796.72   37.48
  -1  -2   4  245.72   14.44
   1  -2  -4  145.07   11.84
   0  -2  -4 1154.14   63.26
   0  -2   4 1591.30   63.15
  -1   2  -4   10.12    8.72
  -1  -2  -4   13.03    9.90
  -2  -2  -4  480.80   29.86
   2   2   4  474.32   28.05
  -2   2  -4  594.31   32.62
  -3   2  -4   38.64   11.33
  -3  -2  -4   31.80   11.57
   3   2   4   21.09    9.22
  -4   2  -4   42.59   13.24
   4   2   4   27.82    9.37
  -4  -2  -4   34.57   14.44
  -4  -2  -4   25.23   10.98
   7  -3  -4  126.79   10.14
  -7  -3   4  115.97   13.58
   6  -3  -4   15.51    6.69
  -6   3   4   11.68    8.24
  -6  -3   4    7.12    8.05
  -6  -3   4    7.34   12.83
  -5  -3   4  809.54   52.05
   5  -3  -4 1171.49   49.68
   4  -3  -4   17.98    8.59
   2  -3  -4    0.42    3.80
  -1  -3   4  450.28   25.94
   1   3  -4  360.70   25.67
   0   3  -4    9.57    8.47
   0  -3  -4    2.45    7.48
   0  -3   4   19.02    9.51
  -1  -3  -4  852.50   45.86
   1   3   4  852.22   46.09
   1   3   4  945.63   44.12
   2   3   4   10.89    9.98
  -2   3  -4   16.40   10.00
  -2  -3  -4    7.73   10.32
  -3  -3  -4  122.07   16.99
   3   3   4  133.80   15.07
  -3   3  -4  205.84   18.10
   4   3   4    8.10   10.83
  -4  -3  -4   15.53   14.68
  -7  -4   4    0.37   10.56
  -7  -4   4    3.25   15.35
  -6   4   4  358.17   19.99
  -6  -4   4  291.99   24.27
   6  -4  -4  285.59   17.67
  -6  -4   4  210.75   19.24
  -5  -4   4    6.30    8.93
  -5   4   4   11.72    9.42
   5  -4  -4    2.56    8.71
  -4   4   4  353.00   21.71
  -4  -4   4  256.60   19.14
  -3   4   4   45.21   10.83
  -3  -4   4   29.68   13.63
  -2   4   4  182.91   16.54
  -2  -4   4  216.51   19.05
  -1   4   4   46.36   10.66
  -1  -4   4   46.30   12.85
   0   4  -4  481.08   23.74
   0   4  -4  400.68   24.27
  -1   4  -4    4.87    8.78
   1   4   4   15.76   10.05
  -1  -4  -4    8.21    9.27
  -2  -4  -4  235.42   21.73
   2   4   4  207.57   19.89
  -2   4  -4  370.77   22.93
   2  -4   4  321.39   18.72
  -3   4  -4   15.36   10.98
   3   4   4   25.46   10.77
  -3  -4  -4   15.09   14.46
  -6  -5   4   -0.81   11.91
   6  -5  -4   -2.62    7.69
  -6  -5   4    5.19   15.51
  -5  -5   4   70.43   14.09
  -5   5   4   99.64   13.71
  -4  -5   4   10.19   10.04
  -4   5   4   27.15   11.34
  -4  -5   4   32.04   15.87
  -3   5   4  201.48   18.05
  -3  -5   4  191.77   21.28
  -2  -5   4   -1.96    8.68
  -2   5   4    8.29   10.82
  -2  -5   4   15.78   14.02
  -1   5   4  189.87   18.25
  -1  -5   4  203.74   16.41
   0  -5   4   25.15    9.59
   0   5   4   20.66   11.05
   0  -5  -4   16.69    7.92
  -1  -5  -4   61.56   12.64
   1   5   4   56.63   12.06
   1  -5   4   90.68   13.41
  -1   5  -4  121.91   14.68
  -2   5  -4   22.61   11.16
   2  -5   4    4.64    9.92
   2   5   4   12.63   10.90
  -2  -5  -4   -2.16   12.52
  -3  -5  -4  152.10   19.96
  -4  -6   4   34.73   12.51
  -4   6   4   38.51   11.60
  -4  -6   4   29.74   16.20
  -3   6   4   18.27   10.90
  -3  -6   4    0.79   12.60
  -2   6   4  122.23   15.69
  -2  -6   4  171.87   18.15
  -1  -6   4    4.14   12.12
  -1   6   4    2.06   10.74
   0  -6   4   47.11   13.21
   0   6   4   47.32   13.39
   1  -6   4   19.67   11.64
  -8   0   5   -2.53   13.46
  -7   0   5    6.17   13.31
  -6   0   5   32.37   14.46
  -5   0   5   23.68    7.84
   5   0  -5   11.98    8.35
  -4   0   5    4.99   10.87
   4   0  -5    4.96    7.45
  -3   0   5    1.68    7.16
  -3   0   5    0.35    9.92
   2   0  -5    1.68    6.62
   2   0  -5    1.38    7.48
  -2   0   5    2.67    7.16
  -2   0   5    2.16    9.25
   1   0  -5    8.12    8.42
   1   0  -5    8.98    7.98
  -1   0   5    5.16    8.62
   0   0  -5   18.97   10.27
   0   0  -5   21.21    9.73
   0   0   5   14.50    8.00
  -1   0  -5   27.64    9.95
  -1   0  -5   22.60   10.44
  -2   0  -5   11.35    9.35
  -8  -1   5   -8.39   13.22
  -8   1   5    4.89   14.62
  -7  -1   5    6.84   13.38
  -7   1   5   13.06   14.44
  -6  -1   5   26.12   13.30
   6  -1  -5   15.65    7.93
   5  -1  -5    2.92    8.19
   4  -1  -5    9.48    7.85
  -4   1   5    2.69    6.59
   4   1  -5    9.05    8.48
  -4  -1   5   22.69   12.05
  -3   1   5   -0.20    6.78
  -3  -1   5   14.38   10.36
   3   1  -5    8.61    7.68
   2   1  -5   -0.31    7.79
   2  -1  -5    8.92    7.03
   2  -1  -5    3.70    7.02
  -2   1   5    4.45    6.44
  -2  -1   5    4.91    9.40
   2   1  -5    1.33    7.93
   1   1  -5   15.10    8.97
   1  -1  -5    9.32    8.16
   1  -1  -5   10.47    8.03
  -1  -1   5    8.90    8.76
   1   1  -5    4.37    8.31
   0   1  -5   18.33   10.57
   0  -1  -5   10.20    8.58
   0  -1  -5   26.35    9.83
   0   1  -5    4.42    8.64
  -1   1  -5   15.13   10.40
  -1  -1  -5   19.97    9.42
   1   1   5    9.48    5.47
   1   1   5   12.39    6.15
  -1   1  -5   12.27    8.77
  -2  -1  -5   10.80    9.00
  -2   1  -5   10.10    8.85
  -3  -1  -5   30.78   10.00
  -3  -1  -5   23.29   14.06
   3   1   5    3.13    9.83
  -7  -2   5   20.23   13.02
   7  -2  -5   10.07    8.75
   6  -2  -5    0.95    7.61
  -6  -2   5    5.73   12.36
   5  -2  -5   14.69    8.12
  -5  -2   5    7.00   11.11
   4  -2  -5   12.20    7.96
  -4  -2   5   12.51   11.11
   3  -2  -5   16.32    8.99
  -3   2   5    6.27    4.91
  -3  -2   5   24.35   11.29
   2   2  -5   11.95    9.90
   2  -2  -5   13.37    6.94
   2  -2  -5   27.70   10.61
  -2  -2   5   38.11   12.19
   1   2  -5    2.18    9.00
   1  -2  -5   11.75    8.41
   1  -2  -5   32.71   11.19
   0  -2   5    9.91    8.60
   0  -2  -5   10.35   11.56
  -1  -2  -5   13.03   10.44
  -1  -2  -5   11.17   12.12
  -2   2  -5   41.59   12.97
   2   2   5   16.37   10.34
  -2  -2  -5   12.30   11.19
  -2  -2  -5   17.17   13.07
  -3  -2  -5   17.49   15.80
   3   2   5   -0.69    9.97
  -3  -2  -5    2.55   10.04
  -8  -3   5   -1.02   10.63
  -7  -3   5    8.07    9.68
  -7  -3   5   16.48   15.41
   7  -3  -5    5.70    7.66
   6  -3  -5    9.27    7.71
  -5  -3   5   24.43   13.77
   5  -3  -5    1.00    7.28
   4  -3  -5   19.36    9.25
  -4  -3   5   20.06   13.73
   3  -3  -5   26.09   12.33
   2  -3  -5   19.38    6.72
  -2  -3   5   38.74   14.01
   1  -3  -5    7.96    7.56
  -1  -3   5   16.88   11.72
   0   3  -5    7.79   10.24
   0   3   5    8.64    9.80
   0  -3   5    6.44    9.17
  -1   3  -5    8.21   10.45
  -1  -3  -5    4.34   10.31
   1   3   5    6.04   10.54
  -2   3  -5   10.74   11.71
   2   3   5   -0.77   10.43
  -2  -3  -5   11.55   12.64
   3   3   5   33.20   12.76
  -3  -3  -5   11.26   13.87
   6  -4  -5    1.96    8.16
  -6  -4   5    7.40   10.48
  -6   4   5    3.75   10.60
  -5   4   5    8.48   10.80
   5  -4  -5    8.02    9.69
  -4   4   5   17.11   10.98
  -4  -4   5   11.45   14.70
   4  -4  -5   23.34   12.00
  -3   4   5   26.49   11.48
  -3  -4   5   25.07   15.19
   2  -4  -5   11.56    4.94
  -2   4   5   11.16   10.82
  -2  -4   5   26.07   13.54
   1   4  -5   10.49   10.86
   1  -4  -5    8.23    6.45
  -1   4   5   11.57   10.83
  -1  -4   5   14.57   12.49
   0   4  -5    6.59    9.58
  -1   4  -5    6.02   10.14
  -1  -4  -5   10.91   11.60
   1   4   5   12.48   11.76
  -2  -4  -5   16.90   13.74
   6  -5  -5   12.08    9.63
  -5  -5   5   23.76   12.64
  -5   5   5   20.06   11.87
  -5  -5   5    4.39   15.88
   5  -5  -5    6.92   12.47
  -4  -5   5   15.72   11.22
  -4   5   5   11.90   11.70
  -4  -5   5    0.94   14.68
  -3   5   5   10.97   11.53
  -3  -5   5   13.26   15.59
  -2   5   5   12.10   11.83
  -2  -5   5   18.97   10.89
  -2  -5   5   24.64   15.11
  -1   5   5    7.94   12.39
  -1  -5   5   23.07   10.51
   0  -5   5    8.47   10.64
   1  -5   5    4.51    9.74
  -6   0   6  576.86   36.14
   5   0  -6   -1.17    8.52
  -5   0   6   -0.46   12.40
   4   0  -6  939.32   48.71
  -4   0   6  976.17   50.06
  -3   0   6   -3.04   11.59
   3   0  -6    3.94    8.87
   2   0  -6 1069.60   51.89
  -2   0   6  982.33   49.20
   2   0  -6  952.13   49.78
   1   0  -6    0.44    9.84
   1   0  -6   -0.40    9.46
  -1   0   6    7.91    9.48
   0   0  -6  605.89   35.77
   0   0  -6  614.48   35.45
  -1   0  -6   -8.48   10.29
  -1   0  -6   19.34   11.72
  -2   0  -6   53.10   12.02
  -7   1   6  211.52   23.00
  -6  -1   6   -2.04   13.00
   6  -1  -6   -1.51    8.69
  -6   1   6   -7.86   14.02
   5  -1  -6  789.49   41.00
  -5  -1   6  726.03   43.10
   4  -1  -6   22.54    9.11
  -4  -1   6   18.74   12.15
   3   1  -6 1081.55   53.75
  -3  -1   6 1003.97   52.14
   2   1  -6   18.32    9.17
   2  -1  -6   15.95    8.65
   2  -1  -6   18.82    9.66
  -2  -1   6   17.44    9.90
   2   1  -6   20.24    9.67
  -2   1   6   10.75   11.19
   1   1  -6  844.02   40.89
   1  -1  -6  684.68   39.69
  -1  -1   6  917.84   39.18
  -1   1   6  555.11   37.79
   1   1  -6  907.59   41.87
   1  -1  -6  569.81   38.17
   0   1  -6    5.63   11.00
   0  -1  -6    9.88   10.07
   0  -1  -6    3.51    9.76
   0   1  -6    2.10    8.92
  -1   1  -6  213.57   17.29
  -1  -1  -6  182.78   17.36
  -1   1  -6  195.46   19.22
  -1  -1  -6  122.46   16.24
  -2  -1  -6    4.05   11.08
   7  -2  -6   13.55    8.97
   6  -2  -6  289.63   20.01
  -6  -2   6  193.85   20.99
   5  -2  -6   -2.84    8.81
  -5  -2   6    6.88   11.88
   4  -2  -6  838.96   41.63
  -4  -2   6  676.11   41.64
  -3  -2   6   -0.43   12.14
   2  -2  -6  659.13   37.83
   2  -2  -6  582.44   34.72
   1   2  -6    7.88    9.58
   1  -2  -6   10.00    8.52
   1  -2  -6    0.91    9.38
  -1  -2   6    7.78   11.39
   0  -2  -6  168.19   17.62
   0  -2  -6  133.94   17.13
  -1  -2  -6    5.92   10.41
  -1  -2  -6    7.51   11.03
   7  -3  -6  178.19   15.94
   6  -3  -6   12.34    9.53
  -6  -3   6    7.67   15.33
   5  -3  -6  281.56   20.31
  -5  -3   6  212.56   23.67
   4  -3  -6    5.61    8.86
   3  -3  -6  512.81   32.28
   2  -3  -6    5.15    7.22
  -2  -3   6    5.79   13.40
   2  -3  -6   14.05   12.23
  -1  -3   6  235.87   19.10
   1  -3  -6  183.67   20.10
   1  -3  -6  143.77   14.41
   0  -3  -6   -0.35    9.24
   0   3   6   11.96   11.97
   0  -3  -6    2.21   12.40
  -6   4   6  169.78   18.46
   6  -4  -6  187.61   17.32
  -5   4   6    9.32   12.04
   5  -4  -6   15.56   10.32
  -5  -4   6   21.88   17.78
  -4   4   6  156.53   17.32
  -4  -4   6  115.34   21.16
   4  -4  -6  146.60   18.05
  -3   4   6    4.42   11.46
  -3  -4   6    2.66   16.30
   3  -4  -6   -0.61   12.35
  -2   4   6  170.59   17.91
  -2  -4   6  129.38   19.48
  -3  -5   6   25.52   17.88
  -2  -5   6    0.39   14.87
   5   0  -7    4.61   11.25
  -5   0   7    1.94   13.34
  -4   0   7   11.21   14.36
  -3   0   7    1.68   13.20
   3   0  -7   20.32   11.20
   2   0  -7    6.95   10.35
  -2   0   7   15.45   12.28
   2   0  -7    6.71   10.94
   1   0  -7   -5.98   11.04
   6  -1  -7   17.64   10.60
  -5  -1   7   11.43   14.51
  -5   1   7    4.91   15.91
   5  -1  -7    8.86   10.28
   4  -1  -7    8.04   12.13
  -4  -1   7   12.47   13.37
  -4   1   7    6.01   14.55
   3  -1  -7    0.51   10.62
  -3  -1   7    8.78   13.55
   3   1  -7    6.40   12.82
  -3   1   7   12.17   15.07
   2   1  -7   10.91   12.00
   2  -1  -7   16.02   10.27
   2  -1  -7   12.05   11.92
  -2  -1   7   -0.38   13.86
   2   1  -7    6.46   12.17
  -2   1   7   14.94   12.92
   1   1  -7    8.05   11.39
   1  -1  -7    7.58   10.78
  -5  -2   7   -3.15   14.68
   4  -2  -7    6.03   11.43
  -4  -2   7   -8.27   14.93
   2   2  -7   18.54   13.94
   2  -2  -7    8.47    9.17
  -2   2   7   14.52   14.13
   1  -2  -7   11.49   11.16
  -3  -3   7  -11.77   16.15
;
_shelx_hkl_checksum                90089
_olex2_submission_special_instructions  'No special instructions were received'
_oxdiff_exptl_absorpt_empirical_details
;
Empirical correction (ABSPACK) includes:
- Absorption correction using spherical harmonics
- Frame scaling
;
