# Supplementary material for: Crystal Chemistry of the Copper Oxalate Biomineral Moolooite: The First Single-Crystal X-ray Diffraction Studies and Thermal Behavior
Source: Int J Mol Sci. 2023 Apr 5;24(7):6786. doi: 10.3390/ijms24076786 (PMC10094873; doi:10.3390/ijms24076786)
Supplement: Supplementary file 1 [file ijms-24-06786-s001.zip › Moolooite_MC4e.cif]

data_moolooite
_audit_creation_date               2022-12-02
_audit_creation_method
;
Olex2 1.5
(compiled 2022.04.07 svn.rca3783a0 for OlexSys, GUI svn.r6498)
;
_shelxl_version_number             2014/6
_audit_contact_author_address      ?
_audit_contact_author_email        ?
_audit_contact_author_name         ''
_audit_contact_author_phone        ?
_publ_contact_author_id_orcid      ?
_publ_section_references
;
Dolomanov, O.V., Bourhis, L.J., Gildea, R.J, Howard, J.A.K. & Puschmann, H.
 (2009), J. Appl. Cryst. 42, 339-341.

Sheldrick, G.M. (2015). Acta Cryst. A71, 3-8.

Sheldrick, G.M. (2015). Acta Cryst. C71, 3-8.
;
_chemical_name_common              ?
_chemical_name_systematic          ?
_chemical_formula_moiety           'C2 Cu O4'
_chemical_formula_sum              'C2 Cu O4'
_chemical_formula_weight           151.56
_chemical_melting_point            ?
_chemical_oxdiff_formula           'Cu1 C2 O4'
loop_
  _atom_type_symbol
  _atom_type_description
  _atom_type_scat_dispersion_real
  _atom_type_scat_dispersion_imag
  _atom_type_scat_source
 'C' 'C' 0.0033 0.0016 'International Tables Vol C Tables 4.2.6.8 and 6.1.1.4'
 'Cu' 'Cu' 0.3201 1.2651 'International Tables Vol C Tables 4.2.6.8 and 6.1.1.4'
 'O' 'O' 0.0106 0.0060 'International Tables Vol C Tables 4.2.6.8 and 6.1.1.4'

_shelx_space_group_comment
;
The symmetry employed for this shelxl refinement is uniquely defined
by the following loop, which should always be used as a source of
symmetry information in preference to the above space-group names.
They are only intended as comments.
;
_space_group_crystal_system        'monoclinic'
_space_group_IT_number             14
_space_group_name_H-M_alt          'P 1 21/n 1'
_space_group_name_Hall             '-P 2yn'
loop_
  _space_group_symop_operation_xyz
 'x, y, z'
 '-x+1/2, y+1/2, -z+1/2'
 '-x, -y, -z'
 'x-1/2, -y-1/2, z-1/2'

_cell_length_a                     6.147(3)
_cell_length_b                     5.433(2)
_cell_length_c                     5.1173(18)
_cell_angle_alpha                  90
_cell_angle_beta                   114.51(5)
_cell_angle_gamma                  90
_cell_volume                       155.51(12)
_cell_formula_units_Z              2
_cell_measurement_reflns_used      402
_cell_measurement_temperature      296(2)
_cell_measurement_theta_max        32.1650
_cell_measurement_theta_min        5.2030
_shelx_estimated_absorpt_T_max     0.947
_shelx_estimated_absorpt_T_min     0.904
_exptl_absorpt_coefficient_mu      6.859
_exptl_absorpt_correction_T_max    1.00000
_exptl_absorpt_correction_T_min    0.21471
_exptl_absorpt_correction_type     multi-scan
_exptl_absorpt_process_details
;
CrysAlisPro 1.171.41.93a (Rigaku Oxford Diffraction, 2020)
Empirical absorption correction using spherical harmonics,
implemented in SCALE3 ABSPACK scaling algorithm.
;
_exptl_absorpt_special_details     ?
_exptl_crystal_colour              colourless
_exptl_crystal_colour_primary      colourless
_exptl_crystal_density_diffrn      3.237
_exptl_crystal_density_meas        ?
_exptl_crystal_density_method      ?
_exptl_crystal_description         irregular
_exptl_crystal_F_000               146
_exptl_crystal_size_max            0.015
_exptl_crystal_size_mid            0.01
_exptl_crystal_size_min            0.008
_exptl_transmission_factor_max     ?
_exptl_transmission_factor_min     ?
_diffrn_reflns_av_R_equivalents    0.0471
_diffrn_reflns_av_unetI/netI       0.0547
_diffrn_reflns_Laue_measured_fraction_full  0.993
_diffrn_reflns_Laue_measured_fraction_max  0.842
_diffrn_reflns_limit_h_max         9
_diffrn_reflns_limit_h_min         -7
_diffrn_reflns_limit_k_max         7
_diffrn_reflns_limit_k_min         -8
_diffrn_reflns_limit_l_max         7
_diffrn_reflns_limit_l_min         -7
_diffrn_reflns_number              1583
_diffrn_reflns_point_group_measured_fraction_full  0.993
_diffrn_reflns_point_group_measured_fraction_max  0.842
_diffrn_reflns_theta_full          25.242
_diffrn_reflns_theta_max           33.453
_diffrn_reflns_theta_min           4.382
_diffrn_ambient_temperature        296(2)
_diffrn_detector                   'Hybrid Pixel Array Detector'
_diffrn_detector_area_resol_mean   10.0000
_diffrn_detector_type              HyPix
_diffrn_measured_fraction_theta_full  0.993
_diffrn_measured_fraction_theta_max  0.842
_diffrn_measurement_details
;
List of Runs (angles in degrees, time in seconds):

  # Type    Start    End  Width  t~exp~   \w     \q     \k     \f   Frames
--------------------------------------------------------------------------
  1  \w     58.00  85.00   1.00  180.00    --   11.64  18.00-141.00   27
  2  \w    -54.00 -10.00   1.00  180.00    --   11.64 -18.00  50.00   44
  3  \w      8.00  52.00   1.00  180.00    --   11.64  18.00-141.00   44
  4  \w     -7.00  37.00   1.00  180.00    --   11.64  77.00 -90.00   44
  5  \w     41.00  81.00   1.00  180.00    --   11.64  77.00 -90.00   40
  6  \w      0.00  40.00   1.00  180.00    --   11.64  57.00 150.00   40
  7  \w     45.00  73.00   1.00  180.00    --   11.64  57.00 150.00   28
  8  \w     19.00  61.00   1.00  180.00    --  -13.67  18.00-141.00   42
;
_diffrn_measurement_device         'four-circle diffractometer'
_diffrn_measurement_device_type   
 'XtaLAB Synergy, Single source at home/near, HyPix'
_diffrn_measurement_method         '\w scans'
_diffrn_orient_matrix_type        
 'CrysAlisPro convention (1999,Acta A55,543-557)'
_diffrn_orient_matrix_UB_11        0.0340462000
_diffrn_orient_matrix_UB_12        0.1269949000
_diffrn_orient_matrix_UB_13        0.0190653000
_diffrn_orient_matrix_UB_21        0.1432996000
_diffrn_orient_matrix_UB_22        -0.0258615000
_diffrn_orient_matrix_UB_23        0.0176688000
_diffrn_orient_matrix_UB_31        -0.0389130000
_diffrn_orient_matrix_UB_32        0.0157610000
_diffrn_orient_matrix_UB_33        -0.1240982000
_diffrn_radiation_monochromator    mirror
_diffrn_radiation_probe            x-ray
_diffrn_radiation_type             'Mo K\a'
_diffrn_radiation_wavelength       0.71073
_diffrn_source                     'micro-focus sealed X-ray tube'
_diffrn_source_type                'PhotonJet (Mo) X-ray Source'
_reflns_Friedel_coverage           0.000
_reflns_Friedel_fraction_full      .
_reflns_Friedel_fraction_max       .
_reflns_number_gt                  333
_reflns_number_total               515
_reflns_special_details
;
 Reflections were merged by SHELXL according to the crystal
 class for the calculation of statistics and refinement.
 
 _reflns_Friedel_fraction is defined as the number of unique
 Friedel pairs measured divided by the number that would be
 possible theoretically, ignoring centric projections and
 systematic absences.
;
_reflns_threshold_expression       'I > 2\s(I)'
_computing_cell_refinement         'CrysAlisPro 1.171.41.93a (Rigaku OD, 2020)'
_computing_data_collection         'CrysAlisPro 1.171.41.93a (Rigaku OD, 2020)'
_computing_data_reduction          'CrysAlisPro 1.171.41.93a (Rigaku OD, 2020)'
_computing_molecular_graphics      'Olex2 1.5 (Dolomanov et al., 2009)'
_computing_publication_material    'Olex2 1.5 (Dolomanov et al., 2009)'
_computing_structure_refinement    'SHELXL 2014/6 (Sheldrick, 2015)'
_computing_structure_solution      'SHELXT  (Sheldrick, 2015)'
_refine_diff_density_max           1.498
_refine_diff_density_min           -0.603
_refine_diff_density_rms           0.222
_refine_ls_extinction_coef         .
_refine_ls_extinction_method       none
_refine_ls_goodness_of_fit_ref     1.270
_refine_ls_hydrogen_treatment      undef
_refine_ls_matrix_type             full
_refine_ls_number_parameters       46
_refine_ls_number_reflns           515
_refine_ls_number_restraints       12
_refine_ls_R_factor_all            0.1334
_refine_ls_R_factor_gt             0.0958
_refine_ls_restrained_S_all        1.262
_refine_ls_shift/su_max            0.000
_refine_ls_shift/su_mean           0.000
_refine_ls_structure_factor_coef   Fsqd
_refine_ls_weighting_details      
 'w=1/[\s^2^(Fo^2^)+(0.0990P)^2^+0.8832P] where P=(Fo^2^+2Fc^2^)/3'
_refine_ls_weighting_scheme        calc
_refine_ls_wR_factor_gt            0.2519
_refine_ls_wR_factor_ref           0.2706
_refine_special_details            ?
_olex2_refinement_description
;
1. Uiso/Uaniso restraints and constraints
Uanis(C1) \\sim Ueq: with sigma of 0.006 and sigma for terminal atoms of 0.01
Uanis(C2) \\sim Ueq: with sigma of 0.008 and sigma for terminal atoms of 0.014
2. Others
 Fixed Sof: Cu1(0.5) C1(0.5) C2(0.5)
;
_atom_sites_solution_hydrogens     .
_atom_sites_solution_primary       dual
_atom_sites_solution_secondary     ?
loop_
  _atom_site_label
  _atom_site_type_symbol
  _atom_site_fract_x
  _atom_site_fract_y
  _atom_site_fract_z
  _atom_site_U_iso_or_equiv
  _atom_site_adp_type
  _atom_site_occupancy
  _atom_site_site_symmetry_order
  _atom_site_calc_flag
  _atom_site_refinement_flags_posn
  _atom_site_refinement_flags_adp
  _atom_site_refinement_flags_occupancy
  _atom_site_disorder_assembly
  _atom_site_disorder_group
 Cu1 Cu 0.4936(3) -0.5078(4) 0.7465(3) 0.0219(7) Uani 0.5 1 d . . P . .
 O1 O 0.3403(9) -0.3170(11) 0.9192(12) 0.0344(14) Uani 1 1 d . . . . .
 O2 O 0.6597(9) -0.6815(10) 0.5810(13) 0.0346(14) Uani 1 1 d . . . . .
 C1 C 0.398(2) -0.399(3) 0.701(3) 0.016(2) Uani 0.5 1 d . U P . .
 C2 C 0.591(2) -0.612(2) 0.796(2) 0.013(2) Uani 0.5 1 d . U P . .

loop_
  _atom_site_aniso_label
  _atom_site_aniso_U_11
  _atom_site_aniso_U_22
  _atom_site_aniso_U_33
  _atom_site_aniso_U_23
  _atom_site_aniso_U_13
  _atom_site_aniso_U_12
 Cu1 0.0295(11) 0.0317(12) 0.0091(8) 0.0028(6) 0.0126(7) 0.0079(8)
 O1 0.027(3) 0.038(3) 0.031(3) -0.003(2) 0.005(2) 0.013(2)
 O2 0.036(3) 0.028(3) 0.043(3) 0.011(2) 0.020(2) 0.010(2)
 C1 0.015(4) 0.026(5) 0.012(4) 0.000(4) 0.012(3) 0.002(4)
 C2 0.016(5) 0.012(5) 0.011(4) 0.006(4) 0.007(4) 0.008(4)

_geom_special_details
;
 All esds (except the esd in the dihedral angle between two l.s. planes)
 are estimated using the full covariance matrix.  The cell esds are taken
 into account individually in the estimation of esds in distances, angles
 and torsion angles; correlations between esds in cell parameters are only
 used when they are defined by crystal symmetry.  An approximate (isotropic)
 treatment of cell esds is used for estimating esds involving l.s. planes.
;
loop_
  _geom_bond_atom_site_label_1
  _geom_bond_atom_site_label_2
  _geom_bond_distance
  _geom_bond_site_symmetry_2
  _geom_bond_publ_flag
 Cu1 Cu1 2.565(3) 3_647 ?
 Cu1 Cu1 2.558(3) 3_646 ?
 Cu1 O1 1.851(6) 3_647 ?
 Cu1 O1 1.853(6) . ?
 Cu1 O2 1.856(6) 3_646 ?
 Cu1 O2 1.835(6) . ?
 Cu1 C1 0.795(15) . ?
 Cu1 C2 0.786(13) . ?
 O1 Cu1 1.851(6) 3_647 ?
 O1 C1 1.378(13) . ?
 O1 C2 1.395(13) 3_647 ?
 O2 Cu1 1.856(6) 3_646 ?
 O2 C1 1.406(14) 3_646 ?
 O2 C2 1.382(14) . ?
 C1 O2 1.406(14) 3_646 ?
 C1 C2 1.58(2) . ?
 C2 O1 1.395(13) 3_647 ?

loop_
  _geom_angle_atom_site_label_1
  _geom_angle_atom_site_label_2
  _geom_angle_atom_site_label_3
  _geom_angle
  _geom_angle_site_symmetry_1
  _geom_angle_site_symmetry_3
  _geom_angle_publ_flag
 Cu1 Cu1 Cu1 175.04(14) 3_646 3_647 ?
 O1 Cu1 Cu1 46.15(18) . 3_647 ?
 O1 Cu1 Cu1 133.0(2) . 3_646 ?
 O1 Cu1 Cu1 46.22(18) 3_647 3_647 ?
 O1 Cu1 Cu1 134.3(2) 3_647 3_646 ?
 O1 Cu1 O1 92.4(2) 3_647 . ?
 O1 Cu1 O2 87.3(2) . 3_646 ?
 O1 Cu1 O2 176.8(2) 3_647 3_646 ?
 O2 Cu1 Cu1 134.0(2) . 3_647 ?
 O2 Cu1 Cu1 45.80(19) 3_646 3_646 ?
 O2 Cu1 Cu1 46.47(18) . 3_646 ?
 O2 Cu1 Cu1 133.3(2) 3_646 3_647 ?
 O2 Cu1 O1 176.4(3) . . ?
 O2 Cu1 O1 87.9(2) . 3_647 ?
 O2 Cu1 O2 92.3(2) . 3_646 ?
 C1 Cu1 Cu1 88.8(9) . 3_647 ?
 C1 Cu1 Cu1 90.5(9) . 3_646 ?
 C1 Cu1 O1 135.0(9) . 3_647 ?
 C1 Cu1 O1 42.7(9) . . ?
 C1 Cu1 O2 137.0(9) . . ?
 C1 Cu1 O2 44.7(9) . 3_646 ?
 C2 Cu1 Cu1 90.5(9) . 3_646 ?
 C2 Cu1 Cu1 90.1(9) . 3_647 ?
 C2 Cu1 O1 136.2(9) . . ?
 C2 Cu1 O1 43.9(9) . 3_647 ?
 C2 Cu1 O2 136.2(9) . 3_646 ?
 C2 Cu1 O2 44.0(9) . . ?
 C2 Cu1 C1 177.9(12) . . ?
 Cu1 O1 Cu1 87.6(2) 3_647 . ?
 C1 O1 Cu1 110.7(7) . 3_647 ?
 C1 O1 Cu1 23.0(6) . . ?
 C1 O1 C2 133.6(10) . 3_647 ?
 C2 O1 Cu1 110.6(6) 3_647 . ?
 C2 O1 Cu1 23.0(6) 3_647 3_647 ?
 Cu1 O2 Cu1 87.7(2) . 3_646 ?
 C1 O2 Cu1 23.4(6) 3_646 3_646 ?
 C1 O2 Cu1 111.2(7) 3_646 . ?
 C2 O2 Cu1 23.3(5) . . ?
 C2 O2 Cu1 111.0(6) . 3_646 ?
 C2 O2 C1 134.4(10) . 3_646 ?
 Cu1 C1 O1 114.3(13) . . ?
 Cu1 C1 O2 111.9(12) . 3_646 ?
 Cu1 C1 C2 1.1(6) . . ?
 O1 C1 O2 133.6(13) . 3_646 ?
 O1 C1 C2 113.7(10) . . ?
 O2 C1 C2 112.3(9) 3_646 . ?
 Cu1 C2 O1 113.1(12) . 3_647 ?
 Cu1 C2 O2 112.7(12) . . ?
 Cu1 C2 C1 1.1(6) . . ?
 O1 C2 C1 112.6(10) 3_647 . ?
 O2 C2 O1 134.2(11) . 3_647 ?
 O2 C2 C1 113.2(9) . . ?

loop_
  _geom_torsion_atom_site_label_1
  _geom_torsion_atom_site_label_2
  _geom_torsion_atom_site_label_3
  _geom_torsion_atom_site_label_4
  _geom_torsion
  _geom_torsion_site_symmetry_1
  _geom_torsion_site_symmetry_2
  _geom_torsion_site_symmetry_3
  _geom_torsion_site_symmetry_4
  _geom_torsion_publ_flag
 Cu1 Cu1 O1 Cu1 -173.29(19) 3_646 . . 3_647 ?
 Cu1 Cu1 O1 C1 -179.7(13) 3_647 . . . ?
 Cu1 Cu1 O1 C1 7.0(13) 3_646 . . . ?
 Cu1 Cu1 O1 C2 -1.2(5) 3_647 . . 3_647 ?
 Cu1 Cu1 O1 C2 -174.5(5) 3_646 . . 3_647 ?
 Cu1 Cu1 O2 Cu1 -173.2(2) 3_647 . . 3_646 ?
 Cu1 Cu1 O2 C1 -0.1(5) 3_646 . . 3_646 ?
 Cu1 Cu1 O2 C1 -173.3(5) 3_647 . . 3_646 ?
 Cu1 Cu1 O2 C2 177.5(12) 3_646 . . . ?
 Cu1 Cu1 O2 C2 4.3(12) 3_647 . . . ?
 Cu1 Cu1 C1 O1 -174.9(9) 3_646 . . . ?
 Cu1 Cu1 C1 O1 0.2(9) 3_647 . . . ?
 Cu1 Cu1 C1 O2 175.3(9) 3_647 . . 3_646 ?
 Cu1 Cu1 C1 O2 0.2(9) 3_646 . . 3_646 ?
 Cu1 Cu1 C1 C2 -117(33) 3_646 . . . ?
 Cu1 Cu1 C1 C2 58(33) 3_647 . . . ?
 Cu1 Cu1 C2 O1 2.1(9) 3_647 . . 3_647 ?
 Cu1 Cu1 C2 O1 177.2(9) 3_646 . . 3_647 ?
 Cu1 Cu1 C2 O2 -176.9(9) 3_647 . . . ?
 Cu1 Cu1 C2 O2 -1.8(9) 3_646 . . . ?
 Cu1 Cu1 C2 C1 117(33) 3_646 . . . ?
 Cu1 Cu1 C2 C1 -58(33) 3_647 . . . ?
 Cu1 O1 C1 Cu1 -0.3(14) 3_647 . . . ?
 Cu1 O1 C1 O2 -173.9(10) 3_647 . . 3_646 ?
 Cu1 O1 C1 O2 -174(2) . . . 3_646 ?
 Cu1 O1 C1 C2 -1.3(11) 3_647 . . . ?
 Cu1 O1 C1 C2 -1.0(6) . . . . ?
 Cu1 O2 C2 Cu1 2.7(13) 3_646 . . . ?
 Cu1 O2 C2 O1 -176.0(10) 3_646 . . 3_647 ?
 Cu1 O2 C2 O1 -179(2) . . . 3_647 ?
 Cu1 O2 C2 C1 -1.0(6) . . . . ?
 Cu1 O2 C2 C1 1.7(10) 3_646 . . . ?
 Cu1 C1 C2 O1 -120(34) . . . 3_647 ?
 Cu1 C1 C2 O2 62(33) . . . . ?
 O1 Cu1 O1 Cu1 0.000(1) 3_647 . . 3_647 ?
 O1 Cu1 O1 C1 -179.7(13) 3_647 . . . ?
 O1 Cu1 O1 C2 -1.2(5) 3_647 . . 3_647 ?
 O1 Cu1 O2 Cu1 -176.8(2) 3_647 . . 3_646 ?
 O1 Cu1 O2 C1 -176.9(6) 3_647 . . 3_646 ?
 O1 Cu1 O2 C2 0.7(12) 3_647 . . . ?
 O1 Cu1 C1 O1 0.4(18) 3_647 . . . ?
 O1 Cu1 C1 O2 175.4(4) 3_647 . . 3_646 ?
 O1 Cu1 C1 O2 175.1(18) . . . 3_646 ?
 O1 Cu1 C1 C2 58(34) . . . . ?
 O1 Cu1 C1 C2 59(33) 3_647 . . . ?
 O1 Cu1 C2 O1 4.2(18) . . . 3_647 ?
 O1 Cu1 C2 O2 -174.8(4) . . . . ?
 O1 Cu1 C2 O2 -179.0(17) 3_647 . . . ?
 O1 Cu1 C2 C1 -56(33) . . . . ?
 O1 Cu1 C2 C1 -61(34) 3_647 . . . ?
 O1 C1 C2 Cu1 122(34) . . . . ?
 O1 C1 C2 O1 2.3(14) . . . 3_647 ?
 O1 C1 C2 O2 -175.9(8) . . . . ?
 O2 Cu1 O1 Cu1 -176.8(2) 3_646 . . 3_647 ?
 O2 Cu1 O1 C1 3.5(13) 3_646 . . . ?
 O2 Cu1 O1 C2 -178.0(6) 3_646 . . 3_647 ?
 O2 Cu1 O2 Cu1 0.000(1) 3_646 . . 3_646 ?
 O2 Cu1 O2 C1 -0.1(5) 3_646 . . 3_646 ?
 O2 Cu1 O2 C2 177.5(12) 3_646 . . . ?
 O2 Cu1 C1 O1 -174.7(4) . . . . ?
 O2 Cu1 C1 O1 -175.1(18) 3_646 . . . ?
 O2 Cu1 C1 O2 0.3(19) . . . 3_646 ?
 O2 Cu1 C1 C2 -117(33) 3_646 . . . ?
 O2 Cu1 C1 C2 -116(34) . . . . ?
 O2 Cu1 C2 O1 175.3(4) 3_646 . . 3_647 ?
 O2 Cu1 C2 O1 179.0(17) . . . 3_647 ?
 O2 Cu1 C2 O2 -3.6(18) 3_646 . . . ?
 O2 Cu1 C2 C1 115(34) 3_646 . . . ?
 O2 Cu1 C2 C1 118(33) . . . . ?
 O2 C1 C2 Cu1 -64(33) 3_646 . . . ?
 O2 C1 C2 O1 176.5(8) 3_646 . . 3_647 ?
 O2 C1 C2 O2 -1.6(14) 3_646 . . . ?
 C1 Cu1 O1 Cu1 179.7(13) . . . 3_647 ?
 C1 Cu1 O1 C2 178.5(15) . . . 3_647 ?
 C1 Cu1 O2 Cu1 -0.2(13) . . . 3_646 ?
 C1 Cu1 O2 C1 -0.3(18) . . . 3_646 ?
 C1 Cu1 O2 C2 177.3(17) . . . . ?
 C1 O2 C2 Cu1 3.2(18) 3_646 . . . ?
 C1 O2 C2 O1 -175.5(10) 3_646 . . 3_647 ?
 C1 O2 C2 C1 2.1(18) 3_646 . . . ?
 C2 Cu1 O1 Cu1 -2.9(12) . . . 3_647 ?
 C2 Cu1 O1 C1 177.4(17) . . . . ?
 C2 Cu1 O1 C2 -4.1(18) . . . 3_647 ?
 C2 Cu1 O2 Cu1 -177.5(12) . . . 3_646 ?
 C2 Cu1 O2 C1 -177.6(14) . . . 3_646 ?
 C2 O1 C1 Cu1 -1.9(19) 3_647 . . . ?
 C2 O1 C1 O2 -175.6(10) 3_647 . . 3_646 ?
 C2 O1 C1 C2 -2.9(17) 3_647 . . . ?

_shelx_res_file
;
TITL moolooite_b.res in P2(1)/n
REM transformed to space group : P121/n1:b2
REM Old TITL Moolooite in P2(1)/n
REM SHELXT solution in P2(1)/n
REM R1 0.282, Rweak 0.001, Alpha 0.053, Orientation as input
REM Formula found by SHELXT: O2 Cu
CELL 0.71073 6.1469 5.4332 5.1173 90 114.506 90
ZERR 2 0.0028 0.0023 0.0018 0 0.049 0
LATT 1
SYMM 0.5-X,0.5+Y,0.5-Z
SFAC C Cu O
UNIT 4 2 8
ISOR 0.006 0.01 C1
ISOR 0.008 0.014 C2

L.S. 20
PLAN  5
SIZE 0.015 0.01 0.008
TEMP 23(2)
CONF
LIST 4
MORE -1
fmap 2
acta
REM <olex2.extras>
REM <HklSrc "%.\\Moolooite.hkl">
REM </olex2.extras>

WGHT    0.099000    0.883200
FVAR       1.30599
CU1   2    0.493621   -0.507792    0.746482    10.50000    0.02953    0.03173 =
         0.00907    0.00284    0.01255    0.00787
O1    3    0.340338   -0.317010    0.919159    11.00000    0.02698    0.03834 =
         0.03098   -0.00317    0.00525    0.01301
O2    3    0.659680   -0.681456    0.580985    11.00000    0.03606    0.02834 =
         0.04340    0.01083    0.02042    0.00999
C1    1    0.398376   -0.399150    0.701291    10.50000    0.01506    0.02612 =
         0.01236    0.00013    0.01188    0.00244
C2    1    0.591133   -0.612014    0.795604    10.50000    0.01623    0.01218 =
         0.01104    0.00571    0.00674    0.00843
HKLF 4

REM  moolooite_b.res in P2(1)/n
REM R1 =  0.0958 for     333 Fo > 4sig(Fo)  and  0.1334 for all     515 data
REM     46 parameters refined using     12 restraints

END

WGHT      0.0990      0.8832

REM Highest difference peak  1.498,  deepest hole -0.603,  1-sigma level  0.222
Q1    1   0.6320 -0.3800  0.8179  11.00000  0.05    1.50
Q2    1   0.3676 -0.6062  0.6868  11.00000  0.05    0.90
Q3    1   0.3501 -0.5128  0.8558  11.00000  0.05    0.71
Q4    1   0.7777 -0.7691  0.6323  11.00000  0.05    0.70
Q5    1   0.5037 -0.6920  0.7378  11.00000  0.05    0.67
;
_shelx_res_checksum                65268
_shelx_hkl_file
;
   2   0   0 1420.78   47.26
  -2   0   0 1422.27   45.97
   2   0   0 1441.55   46.12
   3   0   0    0.80    4.77
   3   0   0   -0.70    3.47
   4   0   0   78.66    6.24
   5   0   0   -0.15    3.69
   5   0   0   -0.85    7.29
   6   0   0  523.70   26.95
   6   0   0  503.20   20.57
   7   0   0    3.23   12.95
   8   0   0   81.01   18.93
   0  -1   0    3.96    3.37
   0  -1   0    3.87    3.20
   0   1   0    2.95    5.20
   0   1   0    2.98    3.84
   0   1   0    3.96    3.93
   1  -1   0 9931.63  314.82
   1  -1   0 9878.45  314.27
   1   1   0 9999.00  313.11
   1   1   0 9915.61  313.67
  -1  -1   0 9986.75  312.97
   1  -1   0 9902.66  314.82
   2   1   0 2683.17   88.09
   2  -1   0 2755.86   87.59
   2  -1   0 2643.52   87.85
  -2   1   0 2744.45   87.21
  -2   1   0 2674.80   87.63
   3   1   0  541.84   22.26
   3  -1   0  500.98   20.66
  -3   1   0  545.69   20.48
  -3   1   0  599.38   20.39
   3  -1   0  528.37   20.32
   4   1   0  208.96   12.31
   4  -1   0   58.79   10.58
   5   1   0  539.27   22.91
   5   1   0  445.33   14.73
   6   1   0   26.72    6.01
   6  -1   0   26.75    8.36
   6   1   0   53.42   13.77
   7  -1   0  118.16   14.10
   7   1   0  224.30   24.27
   8  -1   0    9.47   14.09
   8   1   0   54.85   22.21
   0  -2   0  573.15   22.67
   0   2   0  662.96   23.48
   0   2   0  742.02   23.56
   0   2   0  479.50   24.59
   1   2   0 2012.15   65.02
  -1  -2   0 2264.12   66.21
  -1   2   0 1752.29   67.26
  -1   2   0 2042.23   66.75
  -1  -2   0 1990.83   65.70
   1   2   0 2082.29   66.11
   1  -2   0 1885.11   67.03
   1  -2   0 1984.00   67.70
   1  -2   0 1916.99   67.08
   2  -2   0 3461.06  114.37
   2  -2   0 3450.49  115.04
  -2   2   0 3408.92  113.48
  -2  -2   0 3421.60  112.79
  -2  -2   0 3541.97  111.91
  -2   2   0 3655.95  114.77
   2  -2   0 3558.58  114.58
  -2  -2   0 3532.19  111.84
  -3   2   0   65.82    6.55
   3  -2   0   70.92    8.53
   3  -2   0   62.41    7.53
  -3   2   0   74.07    6.89
   3   2   0   60.12    6.34
  -3  -2   0   53.54    3.24
   3  -2   0   68.11    6.93
   4  -2   0 1232.06   44.25
   4   2   0 1282.06   45.06
  -4   2   0 1180.86   44.27
   4  -2   0 1264.17   43.89
   5  -2   0  112.11   10.06
   5   2   0  118.55   11.77
   6   2   0   71.13    8.04
   6   2   0   94.59   14.95
   6  -2   0   79.26    9.86
   6  -2   0   18.85   10.79
   7   2   0   -6.42   15.46
   8   2   0   95.94   23.49
   0   3   0   -2.70    5.86
   0   3   0    6.91    6.98
   0  -3   0    0.43    4.31
   1  -3   0  339.17   16.55
  -1   3   0  348.04   16.03
  -1  -3   0  340.10   13.85
   1  -3   0  377.35   17.75
  -1  -3   0  344.41   16.01
  -1  -3   0  269.02   14.97
   1   3   0  400.87   15.69
  -2  -3   0   35.94    6.14
   2  -3   0   25.99    7.27
  -2  -3   0   22.29    4.48
   2   3   0   36.44    4.53
   2  -3   0   14.93    9.08
   2  -3   0   34.45    8.93
  -2  -3   0   34.11    5.11
   3  -3   0 2991.33   73.80
  -3  -3   0 3174.45   70.21
   3  -3   0 2764.30   72.90
   3   3   0 3204.37   71.81
  -3   3   0 2722.79   73.84
  -3   3   0 2655.09   71.30
   3  -3   0 2890.54   73.15
   4  -3   0   14.33    6.08
  -4  -3   0    6.52    1.63
  -4   3   0    5.29    6.91
   4  -3   0   19.82    8.86
   5  -3   0  229.63   13.39
  -5   3   0  223.30   14.76
   5  -3   0  252.54   15.30
   5   3   0  277.62   14.22
   6  -3   0    8.68    9.21
   6   3   0    9.89    8.34
   6  -3   0   18.08   12.43
   7   3   0   57.77   12.23
   0  -4   0  553.69   21.74
   0  -4   0  503.12   22.68
   0   4   0  475.84   22.35
   0  -4   0  532.06   23.37
   0   4   0  501.41   22.40
  -1  -4   0  304.56   13.65
  -1   4   0  318.47   16.33
  -1  -4   0  287.36   15.14
  -1  -4   0  279.54   15.76
   1   4   0  313.32   16.30
   1   4   0  326.65   15.51
  -2  -4   0  864.01   32.13
  -2  -4   0  707.96   31.06
   2  -4   0  855.53   36.06
   2   4   0  974.00   33.40
   2  -4   0  850.87   34.21
  -3  -4   0   17.51    6.95
  -3   4   0   19.47    9.46
  -3  -4   0    6.15   13.07
   3  -4   0   26.68   10.23
   3   4   0   19.43    4.69
   4   4   0  551.34   21.58
  -4  -4   0  439.88   19.56
   5   4   0   25.32    6.10
   5  -4   0   20.51   15.81
   6  -4   0   75.28   17.70
   6   4   0  124.04   10.93
   0  -5   0    1.37    7.09
   0  -5   0   -0.34    9.24
  -1  -5   0  667.32   26.28
  -1  -5   0  590.70   26.94
   1  -5   0  628.52   27.43
  -2  -5   0   73.03    9.91
  -2  -5   0   79.91    9.84
   2  -5   0   95.06   13.98
  -3  -5   0    6.57   17.34
  -3  -5   0  109.63   11.71
   4   5   0   14.17    5.38
  -4  -5   0   25.63   10.67
   5  -5   0  235.64   27.65
   6  -5   0   45.86   20.57
   0  -6   0  561.58   27.38
  -2  -6   0  111.33   12.58
  -2  -6   0   15.94   20.91
  -3  -6   0    9.90   19.99
  -4  -6   0  140.39   17.03
   5  -6   0   23.96   25.63
  -1  -7   0    5.38   25.20
  -2  -7   0   12.68   27.20
  -3  -7   0   24.56   22.81
   3  -7   0   14.71   28.67
  -1  -8   0   13.54   30.36
  -2  -8   0    7.61   25.89
   8   0  -1   -0.59   12.72
   7   0  -1    9.38   10.00
   7   0  -1   13.92    7.52
   6   0  -1    5.92    7.26
   5   0  -1   17.83    2.94
   5   0  -1   10.31    2.30
   5   0  -1   24.82    9.20
   5   0  -1   15.28    2.69
   4   0  -1   28.21    4.34
   4   0  -1   31.36    8.33
   4   0  -1   25.78    3.59
   4   0  -1   26.48    3.38
   3   0  -1   22.37    3.75
  -2   0   1    4.82    3.08
   2   0  -1    5.77    3.17
   1   0  -1    1.74    2.78
   1   0  -1    5.78    3.50
   0   0   1    2.48    3.40
   0   0  -1    0.74    4.08
  -1   0  -1    4.12    3.88
   1   0   1    7.57    6.00
   2   0   1   19.48    7.27
  -2   0  -1   43.55    8.92
   3   0   1   38.70    4.34
  -3   0  -1   21.79    4.71
  -3   0  -1   30.24    4.57
   3   0   1   46.01    8.61
  -4   0  -1   10.31    3.91
  -4   0  -1   15.28    4.31
   4   0   1   11.11    4.14
   4   0   1   29.67    4.52
   4   0   1   12.35    8.45
   5   0   1   15.06   10.07
   5   0   1   24.24    4.25
   5   0   1    3.86    1.62
   6   0   1   17.85   11.81
   7   0   1   -5.73   13.49
   8   1  -1    7.53   15.89
   8  -1  -1    6.62   13.11
   7   1  -1   11.27    7.42
   7   1  -1   20.61   14.54
   6  -1  -1   11.93    4.36
   6  -1  -1   15.66    4.20
   6   1  -1   15.61    7.58
   6   1  -1   20.06   11.29
   6  -1  -1   11.31    6.97
   5  -1  -1   19.58    6.07
   5  -1  -1   17.78    3.87
   5  -1  -1   21.51    4.75
   5   1  -1   19.19    8.34
   5  -1  -1   13.98    7.26
   4  -1  -1   17.42    7.04
   4   1  -1   11.50    1.66
   4  -1  -1   16.18    4.57
   4   1  -1   10.18    3.82
   4  -1  -1   20.07    5.06
  -3  -1   1    6.90    2.90
   3  -1  -1   21.80    6.96
   3  -1  -1   12.36    6.06
   3   1  -1   10.13    4.42
   2  -1  -1   15.08    6.17
   2   1  -1   16.20    4.69
   1   1  -1    7.52    5.67
   1  -1  -1    3.17    5.03
  -1   1   1    5.62    4.81
   1  -1  -1    4.68    4.87
   0   1  -1   23.53   11.49
   0  -1   1   22.97    7.37
   0   1   1    8.15    4.30
   0  -1  -1   -1.07    3.46
   0   1   1    2.52    4.13
   1   1   1   11.38    5.84
   1   1   1   17.83    4.91
  -1  -1  -1   11.53    3.37
  -1   1  -1   20.78    6.15
  -2   1  -1   19.46    3.99
   2   1   1    9.07    6.81
  -2   1  -1   20.84    6.19
  -2   1  -1   16.43    5.98
  -3   1  -1   25.65    5.21
   3  -1   1   21.26    5.67
  -3   1  -1   18.88    5.21
  -3   1  -1   15.45    3.62
   3  -1   1   25.57    6.09
   3   1   1   23.63    8.42
   4  -1   1   37.95    6.25
   4  -1   1   13.30    7.62
   4   1   1   24.99   10.59
   4   1   1   11.47    2.80
  -4   1  -1   19.88    5.67
  -4   1  -1   26.28    5.68
  -5   1  -1   18.10    5.87
   5   1   1   23.40   12.82
   5  -1   1   13.06    7.79
   6  -1   1    3.59    9.17
   6   1   1   21.00   14.35
   7  -1   1    9.29   11.54
   7   1   1    0.73   17.89
   8   2  -1   -6.30   14.16
   7   2  -1    1.55    6.37
   7  -2  -1   19.00   11.99
   7   2  -1    5.27   13.15
   6  -2  -1   10.63    4.77
   6   2  -1   16.54   10.05
   5  -2  -1   10.61    5.94
   5   2  -1   13.79    7.10
   5  -2  -1   14.53    5.03
   4  -2  -1    6.54    6.14
   4   2  -1   16.00    2.22
   4   2  -1   10.10    5.09
  -4   2   1   10.07    6.10
  -4  -2   1    7.67    2.20
   4  -2  -1   11.48    5.54
   3  -2  -1   14.56    7.45
   3   2  -1   17.05    3.69
   3   2  -1   10.61    3.69
   3   2  -1    8.30    3.87
   3  -2  -1   18.83    6.45
  -3   2   1   23.70    7.15
   2  -2  -1   18.88    6.61
  -2  -2   1   33.40    5.95
   2   2  -1   15.10    5.22
   2   2  -1   28.97    5.00
   2   2  -1    6.40    1.77
   1  -2  -1   30.53    6.97
  -1   2   1   31.52    6.63
   1   2  -1   14.73    6.55
   1   2  -1   28.23    6.04
  -1  -2   1   10.34    1.77
   0   2   1   63.24    9.03
   0   2   1   12.70    4.68
   0   2  -1   48.19    7.95
   0   2  -1   22.00    7.26
  -1   2  -1   19.49    8.05
   1   2   1    8.77    5.26
  -1  -2  -1    5.83    6.34
   1   2   1   13.39    6.28
   2   2   1   12.08    5.21
  -2  -2  -1   21.80    3.91
  -2  -2  -1   21.19    6.07
  -2   2  -1   25.07    6.78
  -2   2  -1   21.88    6.34
  -2  -2  -1   17.96    4.75
  -3   2  -1   12.74    5.67
  -3  -2  -1    9.30    3.21
  -3   2  -1   17.64    6.35
  -3  -2  -1    9.18    2.94
   3  -2   1   39.50   12.08
  -3   2  -1   12.89    5.19
   3   2   1   23.69    7.65
  -3  -2  -1   13.40    5.30
  -4   2  -1   18.98    7.16
   4  -2   1   22.20    8.62
   4   2   1   19.72    8.91
  -4   2  -1   12.30    7.02
  -4   2  -1   14.81    5.70
   5   2   1   22.48   10.93
   5   2   1    7.45    4.45
  -5   2  -1    9.01    7.17
   5  -2   1   18.83    6.88
   6  -2   1    7.53    7.40
   6   2   1   21.60   15.81
   7   2   1   16.68   20.81
   7  -2   1    2.23   10.71
   7  -3  -1    2.98   10.83
   7  -3  -1    6.74   14.80
   7   3  -1    3.43    7.28
   6   3  -1    3.06    5.86
   6  -3  -1    8.67   10.49
   6  -3  -1    3.83    6.98
   5  -3  -1   13.08    7.76
   5   3  -1    8.27    4.99
   5  -3  -1   10.09    6.20
   5  -3  -1   11.60   10.37
   4  -3  -1   15.58    6.50
   4  -3  -1   15.76   10.04
  -4   3   1   17.96    7.64
   4   3  -1   13.70    3.21
   4  -3  -1   22.82    7.85
  -3   3   1   14.91    6.91
   3   3  -1    7.17    2.54
   3  -3  -1   14.80    7.71
   3   3  -1   13.05    4.34
   3   3  -1   10.80    4.43
   3  -3  -1   20.29    9.65
   3  -3  -1   19.32    6.94
  -3  -3   1   22.53    5.79
  -2  -3   1    3.86    3.43
  -2  -3   1   54.31   10.60
   2   3  -1   16.87    5.74
   2  -3  -1   21.01   10.02
   2  -3  -1   30.56    8.09
   2  -3  -1   27.34    7.05
   2   3  -1   24.40    6.05
  -2   3   1   27.13    7.34
   1   3  -1   40.64    7.53
   1   3  -1   62.87    7.30
   1  -3  -1   48.14    7.20
  -1  -3   1   23.11    3.36
   0  -3  -1   46.43    8.30
   0   3  -1   39.96    7.60
   0  -3  -1   37.60    6.82
   0   3   1   71.55    9.08
   0   3  -1   44.98    8.04
   0  -3  -1   27.35    5.45
   1   3   1   12.63    5.42
  -1  -3  -1   24.08    7.43
  -1   3  -1   49.55    9.55
  -1  -3  -1   16.78    6.09
  -1  -3  -1    8.14    5.80
   1  -3   1   79.96   18.07
   1   3   1   51.55    7.19
  -2   3  -1   41.99   12.17
  -2  -3  -1   13.08    4.23
  -2  -3  -1   16.54    5.59
   2   3   1   31.42    6.48
   2   3   1    9.19    5.58
  -2  -3  -1   12.60    7.16
  -2   3  -1   16.01    7.57
  -2   3  -1   24.82    7.06
  -2  -3  -1    9.92    5.04
   2  -3   1   23.99   18.24
   3   3   1   14.82    6.25
  -3   3  -1   29.28    7.68
   3   3   1    7.89    6.60
  -3  -3  -1   17.66    6.94
  -3  -3  -1   10.85    3.98
  -3  -3  -1   12.40    4.58
  -3   3  -1   17.47    7.56
  -3   3  -1   16.80    7.37
   3  -3   1   35.87   16.27
  -3  -3  -1   13.27    3.68
   4  -3   1   10.79   12.58
  -4   3  -1   10.03    7.20
  -4   3  -1    6.80    7.07
   4   3   1   28.25    6.60
   5  -3   1    7.66    8.11
  -5   3  -1    6.62    7.79
   7  -4  -1   -9.48   18.17
   7  -4  -1    7.29   11.66
   6  -4  -1    5.69   10.64
   5   4  -1    6.27    3.85
   5  -4  -1   10.30    9.29
   5  -4  -1    7.76   10.45
   4   4  -1   10.02    3.29
   4  -4  -1   11.50   10.52
   4  -4  -1   12.91    8.98
   3  -4  -1   16.84    9.04
   3   4  -1   14.69    5.11
   3  -4  -1   14.45   10.79
  -3  -4   1   30.91    8.98
  -2  -4   1   17.18    5.48
   2  -4  -1   27.37    8.45
  -2  -4   1   35.13   13.05
   2   4  -1   13.62    7.04
   2  -4  -1   22.99   11.51
   2  -4  -1   17.71    7.41
   2   4  -1   29.48    6.69
  -2   4   1   23.34    7.99
   1  -4  -1   31.24    7.14
  -1  -4   1   19.33    4.43
   1   4  -1   27.48    7.76
  -1  -4   1   51.98   15.44
   1   4  -1   25.92    7.26
   0  -4  -1   28.82    8.03
   0  -4  -1   27.27    6.54
   0  -4  -1   27.96    7.45
   0   4  -1   41.31    8.29
   0   4  -1   28.16    9.10
   0   4   1   41.16   10.27
  -1   4  -1   42.28   10.77
   1  -4   1   68.96   21.36
  -1   4  -1   42.94    8.99
   1   4   1   13.60    6.48
   1  -4   1   38.34   10.98
  -1  -4  -1   21.45    6.94
   1   4   1   38.01    8.65
  -1  -4  -1   23.11    7.44
  -1   4  -1   23.76    9.56
  -2  -4  -1    5.64    6.85
   2   4   1   23.87    8.07
  -2  -4  -1    5.95    6.00
  -2  -4  -1    5.03    7.99
   2   4   1   11.93    6.41
   3   4   1    9.72    6.54
  -3   4  -1   29.21    9.59
  -3  -4  -1    8.75    5.51
  -3  -4  -1   12.09    4.88
  -3   4  -1   11.83    8.79
   3   4   1   22.54    8.40
  -3  -4  -1    9.43    8.45
  -3  -4  -1    6.52    5.95
   3  -4   1   19.70   19.20
  -4  -4  -1    9.72    3.30
  -4  -4  -1   24.47   11.97
   4   4   1    5.00    6.41
   4  -4   1    8.11   16.06
   4   4   1   20.47    8.17
   5   4   1    7.59    7.00
   5  -4   1   12.51   10.51
   6  -4   1    5.95    8.12
   6   4   1    3.75    8.45
   6  -5  -1    7.64   11.65
   5  -5  -1    2.34   11.34
   5  -5  -1    2.90   10.43
   4  -5  -1   15.26   11.89
   4  -5  -1   10.85   10.26
   3  -5  -1   22.42   10.75
  -3  -5   1   31.91   12.32
   3   5  -1    9.82    6.30
   2  -5  -1   22.59    9.35
  -2  -5   1   17.24    6.71
   2   5  -1   18.52    7.47
  -2  -5   1   23.46   15.70
  -1  -5   1   18.27    6.18
   1  -5  -1   21.37    7.78
   1   5  -1   13.58    8.54
  -1  -5   1   42.31   20.00
   0  -5   1   28.34   21.78
   0  -5  -1   19.35    9.27
   0  -5  -1   28.25    8.66
   0   5  -1   11.95    9.49
   0  -5   1   27.64    7.96
  -1  -5  -1   13.89    9.06
  -1  -5  -1   29.27    8.18
  -1   5  -1   16.12    9.08
  -1  -5  -1    9.25    8.32
  -2  -5  -1    5.53    6.58
   2  -5   1   28.73   28.58
  -2  -5  -1    7.57    8.90
  -2  -5  -1   18.54    8.88
   3   5   1    3.15    5.86
  -3  -5  -1    2.16    5.25
  -3  -5  -1    4.28    7.20
   4   5   1    1.35    5.96
  -4  -5  -1    7.95   16.37
   4  -5   1    7.01   18.57
   5   5   1    1.12    6.19
   5  -5   1    5.67   14.32
   4  -6  -1    7.94   11.63
  -3  -6   1   21.42   14.21
   3  -6  -1   20.12   10.96
  -2  -6   1   21.90   18.06
  -2  -6   1   12.22    7.28
   1  -6  -1    8.88   10.13
  -1  -6   1    5.26   22.29
  -1  -6   1   10.97    7.76
   0  -6  -1    4.97   10.16
   0  -6   1   22.19    8.71
  -1  -6  -1   16.06    9.84
   2  -6   1   43.73   31.29
  -2  -6  -1   13.33    9.93
   3  -6   1    4.81   28.31
   4  -6   1    6.82   23.22
  -3  -7   1   -8.24   13.49
   3  -7  -1   13.70   12.89
  -2  -7   1   16.37   21.10
  -1  -7   1    3.09   24.36
   1  -7  -1   15.96   11.41
   0  -7  -1    8.41   11.40
   0  -7   1   14.89   28.97
   2  -7   1   -5.68   30.96
  -3  -8   1  -15.35   14.03
  -2  -8   1   -5.55   18.56
  -2  -8  -1  -18.76   28.31
   9   0  -2   -6.24   12.07
   8   0  -2   16.95    9.26
   7   0  -2    7.36    9.19
   6   0  -2  170.65   15.15
   6   0  -2  148.42    8.11
   6   0  -2  161.36    8.45
   5   0  -2    1.20    3.47
   5   0  -2    0.65    8.28
   4   0  -2 3868.64  124.80
   4   0  -2 3868.38  128.24
   3   0  -2   -2.65    4.29
  -3   0   2    1.25    3.91
   2   0  -2 2627.86   85.67
   2   0  -2 2611.06   84.79
  -1   0   2    0.30    3.39
  -1   0   2    0.24    4.27
   0   0  -2 2410.05   82.19
   0   0   2 2529.61   81.43
  -1   0  -2    0.95    4.39
  -1   0  -2    0.50    1.63
   1   0   2    2.06    4.86
   2   0   2 4915.31  163.75
   2   0   2 4594.90  160.54
   3   0   2    6.15    9.55
   3   0   2    1.49    5.40
   4   0   2  149.73   15.46
  -4   0  -2  164.15    9.37
   4   0   2  125.72    8.95
  -4   0  -2  174.75    9.47
  -5   0  -2    2.35    4.99
   5   0   2   -4.63   11.36
   6   0   2   14.11   12.52
   8   1  -2   42.30   10.50
   8   1  -2   33.40   12.99
   8  -1  -2   47.48   11.78
   7   1  -2   83.61   12.26
   7  -1  -2   55.77    6.81
   7  -1  -2   80.64   12.85
   7   1  -2   63.26   11.01
   6  -1  -2  131.19    9.05
   6  -1  -2   98.96    8.47
   6  -1  -2  140.65   14.73
   6   1  -2  142.25    5.68
   6  -1  -2  113.36    8.33
   5  -1  -2  981.52   36.65
   5  -1  -2  934.62   35.90
   5  -1  -2  979.33   41.67
   4  -1  -2   13.87    6.11
   4  -1  -2    3.87    8.58
  -4  -1   2   10.09    3.97
   3  -1  -2 3894.19  127.82
  -3  -1   2 4013.61  127.46
   3  -1  -2 3877.29  131.09
   2   1  -2 1243.86   40.69
   2  -1  -2 1222.09   42.79
   2  -1  -2 1280.38   43.11
   1  -1  -2 2587.31   81.99
  -1   1   2 2410.88   82.91
   1  -1  -2 2515.69   82.53
   1   1  -2 2462.44   81.20
   1  -1  -2 2536.91   82.25
  -1  -1   2 2537.28   81.05
   0  -1  -2 1297.45   45.62
   0   1   2 1350.07   44.94
   0  -1  -2 1313.05   43.89
   0  -1   2 1391.14   45.14
   0  -1  -2 1269.62   44.59
   0   1   2 1264.88   45.38
   1   1   2 3744.58  120.09
   1   1   2 3628.70  118.54
   1  -1   2 3678.58  121.59
  -1  -1  -2 3895.31  120.34
  -1  -1  -2 3718.89  116.63
  -2   1  -2    5.10   10.16
   2   1   2    4.42    7.38
   2   1   2    5.33    3.74
   3   1   2  824.34   32.20
  -3   1  -2  781.62   26.99
   3   1   2  709.47   24.59
  -3   1  -2  798.03   26.81
   4   1   2  129.62   13.94
   4  -1   2  122.45   13.59
  -4   1  -2  137.49    9.75
  -4  -1  -2  135.30    7.48
  -4   1  -2  122.10    9.68
  -5   1  -2   65.64    8.95
   5   1   2   75.53   13.48
   5  -1   2   73.19   12.86
  -5   1  -2   55.94    8.38
   6  -1   2   51.06   11.88
   6   1   2   36.78   15.06
   8   2  -2  177.46   15.67
   7  -2  -2   14.74    7.18
   7   2  -2   -3.80    9.95
   6  -2  -2  336.82   17.44
   6  -2  -2  342.05   19.28
   6   2  -2  451.27   20.82
   6  -2  -2  366.74   23.19
   6  -2  -2  385.02   18.43
   5   2  -2  163.77    8.75
   5  -2  -2  160.75   11.90
   5  -2  -2  164.63   11.36
   5   2  -2  149.14   10.08
   5  -2  -2  131.56   15.03
  -5  -2   2  136.74    7.44
   5  -2  -2  185.88   13.18
   4  -2  -2  352.64   16.80
   4   2  -2  334.45   13.84
   4  -2  -2  375.59   21.16
  -4  -2   2  426.59   15.24
   4  -2  -2  395.77   18.88
   3  -2  -2  180.65   10.59
   3  -2  -2  177.79   13.17
  -3   2   2  182.75   11.88
   3   2  -2  120.18   16.41
   2   2  -2 4189.56  140.33
   2  -2  -2 4070.54  134.00
  -2   2   2 4124.62  134.94
   2  -2  -2 4162.16  134.63
   1  -2  -2   -2.34    4.33
  -1  -2   2    0.86    2.81
   1   2  -2    8.35   13.24
  -1   2   2    6.56    5.36
  -1   2   2    4.10    4.72
   0   2  -2 4022.70  145.51
   0  -2  -2 4347.44  138.38
   0   2   2 4051.60  139.70
   0  -2   2 4390.16  138.22
   0  -2  -2 4310.21  139.05
   0   2   2 4360.16  138.12
  -1   2  -2  162.99   11.43
   1  -2   2  172.77   11.13
   1   2   2  209.75    9.42
  -1  -2  -2  204.65   10.01
   1   2   2  222.91   12.48
  -2   2  -2  302.30   17.74
  -2   2  -2  362.82   18.00
  -2  -2  -2  410.63   18.49
   2   2   2  360.95   13.64
   2  -2   2  302.64   17.17
  -2   2  -2  361.41   17.12
  -2  -2  -2  406.21   15.52
  -3   2  -2  118.59    9.45
   3   2   2  155.31   12.64
   3  -2   2  123.65   12.05
  -3   2  -2  122.39    8.34
  -3   2  -2  158.90    9.96
  -4   2  -2  343.31   18.36
   4   2   2  401.18   23.26
  -4   2  -2  344.41   17.94
  -4  -2  -2  370.93   13.41
  -5   2  -2    9.49    8.00
   5   2   2    9.89   12.83
   6   2   2  259.85   25.78
   8  -3  -2   22.78   16.75
   7  -3  -2  570.53   30.61
   7  -3  -2  453.86   24.02
   6  -3  -2   47.84    9.53
   6  -3  -2   24.05   15.68
   6   3  -2   19.85    5.17
   5   3  -2  303.46   12.47
  -5  -3   2  283.68   12.42
   5   3  -2  289.86   12.15
   5  -3  -2  300.85   18.00
   4  -3  -2   42.36   10.52
   4   3  -2   45.90    6.14
   4  -3  -2   37.19    8.04
   4   3  -2   47.56    5.89
  -4   3   2   38.64    9.35
   3  -3  -2  566.79   26.63
   3   3  -2  558.14   22.58
   3   3  -2  512.30   22.27
  -3   3   2  520.83   24.04
   3  -3  -2  476.29   22.94
   2   3  -2   94.11    9.57
  -2   3   2   86.53    8.87
   2  -3  -2   88.61    9.44
   1   3  -2 3187.17  106.09
   1  -3  -2 3089.29  105.55
  -1  -3   2 3086.07  100.82
  -1   3   2 3383.59  105.27
   0  -3  -2   90.47    7.82
   0   3  -2   85.40   10.14
   0  -3  -2   79.61    9.94
   0   3   2   83.60    7.69
   0   3  -2   84.14    9.42
   0  -3   2  134.07   12.26
   0   3   2   77.86    8.16
  -1  -3  -2  504.19   23.14
  -1   3  -2  508.61   22.32
  -1  -3  -2  556.13   22.09
   1   3   2  515.12   21.42
   1   3   2  537.77   23.77
  -2   3  -2   41.88    8.20
   2   3   2   38.58    7.33
   2  -3   2   68.93   11.63
  -2   3  -2   30.27    8.19
  -2  -3  -2   35.55    8.38
  -2  -3  -2   45.40    5.66
  -2   3  -2   46.34   10.84
   2   3   2   38.03    5.59
  -2  -3  -2   30.79    6.60
  -3   3  -2  268.48   16.47
   3  -3   2  206.06   16.05
   3  -3   2  299.86   17.69
   3   3   2  289.29   12.74
  -3   3  -2  207.69   14.68
  -3  -3  -2  321.19   14.45
   3   3   2  311.26   17.05
  -4  -3  -2   15.63    4.11
   4   3   2   21.28    8.35
  -4  -3  -2   24.23    3.45
  -4   3  -2   34.77    9.13
   4  -3   2   13.05    8.82
  -4  -3  -2   31.86    4.01
  -4   3  -2   16.77    8.45
   5  -3   2  372.70   21.27
   8  -4  -2   79.88   17.06
   7  -4  -2   49.12   15.17
   7  -4  -2   44.96   12.47
   6  -4  -2  480.50   23.88
   6  -4  -2  436.62   21.36
   5   4  -2  111.38    7.82
   5  -4  -2  120.10   15.80
   5  -4  -2   95.18   12.64
   4  -4  -2  429.90   25.05
   4   4  -2  435.87   19.34
   4   4  -2  460.57   18.80
   4  -4  -2  451.66   23.76
   3  -4  -2  214.62   16.47
   3   4  -2  177.52   12.32
   3   4  -2  205.04   12.47
   3  -4  -2  228.91   15.66
   2   4  -2  468.37   21.86
  -2   4   2  429.13   22.04
   2   4  -2  470.75   21.10
  -2  -4   2  518.79   22.91
   2  -4  -2  466.97   22.28
   2  -4  -2  477.84   22.22
   1   4  -2    8.49    7.15
   1  -4  -2    2.12    6.02
   1  -4  -2    2.01    6.99
   1   4  -2    3.87    6.95
  -1  -4   2   -1.32    8.69
   1  -4  -2   -3.95    9.68
  -1   4   2    4.74    6.18
   0   4  -2  429.18   20.23
   0   4  -2  471.50   22.91
   0   4   2  382.81   19.42
   0   4  -2  500.81   21.84
   0  -4  -2  462.45   21.05
   0  -4  -2  457.17   20.51
  -1  -4  -2  201.99   13.38
  -1  -4  -2  205.97   12.58
  -1   4  -2  193.52   13.66
  -1  -4  -2  220.48   13.49
   1   4   2  226.10   14.11
  -2   4  -2  464.04   24.56
  -2  -4  -2  420.31   21.68
  -2   4  -2  552.51   25.81
  -2  -4  -2  546.69   22.50
  -2  -4  -2  476.01   21.31
   2   4   2  487.15   23.53
  -3  -4  -2  108.46    8.92
  -3   4  -2  108.61   12.59
  -3  -4  -2  101.73    7.79
  -3  -4  -2  146.00    9.56
   3  -4   2  129.86   15.11
   3   4   2  102.13   10.97
  -4   4  -2  378.04   21.97
   4  -4   2  313.65   19.54
   4  -4   2  370.81   21.07
   5   4   2   23.00    9.36
   5  -4   2   11.82    8.41
   6   4   2   59.85   13.05
   7  -5  -2   67.38   16.51
   7  -5  -2   69.93   16.10
   6  -5  -2   45.35   14.08
   6  -5  -2   42.02   14.72
   5  -5  -2  528.04   28.99
   5  -5  -2  578.13   29.84
   4  -5  -2   31.75   10.62
   4   5  -2   21.45    7.53
   4   5  -2   22.42    7.18
   4  -5  -2   22.35   12.80
   3   5  -2  325.63   18.57
   3  -5  -2  405.61   23.32
   3  -5  -2  341.75   20.21
   2   5  -2    8.93    8.28
  -2  -5   2   16.54    9.82
  -1  -5   2   12.11    5.58
   1  -5  -2   24.79    8.82
   1   5  -2   15.11    8.51
  -1  -5   2   38.72   12.32
   0   5  -2    8.35    9.55
   0  -5  -2   21.42    8.34
  -1   5  -2  375.86   22.23
  -1  -5  -2  415.31   19.16
   2   5   2   29.74    8.64
  -2  -5  -2   18.94    8.62
   2  -5   2    7.08   16.65
  -3   5  -2  511.25   29.03
  -3  -5  -2  606.32   25.02
   3   5   2  575.16   26.56
   3  -5   2  580.12   32.29
   4   5   2   54.44    9.08
   4  -5   2   36.24   11.85
   5   5   2   76.83   10.76
   5  -6  -2    2.60   12.72
   5  -6  -2   12.33   15.02
   4  -6  -2  299.29   21.26
   3  -6  -2   67.93   12.31
  -3  -6   2   55.04   11.73
   2   6  -2   56.49   11.41
  -2  -6   2   50.08   12.78
   1  -6  -2   13.09    9.33
  -1  -6   2   -1.36    5.60
   1   6  -2    0.84    9.75
  -1  -6   2    3.40   13.81
   0  -6   2   49.84    8.70
   0   6  -2   54.89   12.25
   0  -6  -2   75.50   11.47
   0  -6   2   17.94   15.71
  -1   6  -2   76.07   13.86
  -1  -6  -2   84.25   12.09
   1  -6   2   37.81   20.06
  -2  -6  -2  363.38   21.12
   2  -6   2  411.00   33.19
   3  -6   2   21.49   15.51
  -3  -6  -2   17.29    8.88
   3   6   2   13.57    9.15
   4  -6   2   71.96   12.10
   2  -7  -2   64.66   13.07
  -2  -7   2   21.38   12.69
  -1  -7   2  108.17   17.64
   1  -7  -2  100.65   14.17
   0  -7  -2   43.46   12.55
   0  -7   2   60.42   20.55
  -1  -7  -2   92.94   13.88
  -2  -7  -2   26.29   12.17
   9   0  -3    3.09   11.31
   8   0  -3   10.95   12.83
   7   0  -3   30.00    7.99
   7   0  -3   10.40   11.31
   6   0  -3   14.68   11.34
   5   0  -3   11.11    7.86
  -4   0   3    0.38    5.20
   4   0  -3    8.45    4.86
  -3   0   3    8.96    6.78
   3   0  -3   18.27    4.94
  -2   0   3    6.29    5.07
   2   0  -3   19.91    5.03
   1   0  -3   12.22    7.06
  -1   0   3   13.77    5.59
  -1   0   3   15.29    7.01
   0   0  -3   16.18    6.98
   0   0   3    9.89    6.03
   1   0   3    8.17    6.69
  -1   0  -3    6.49    6.40
  -1   0  -3    1.66    2.36
  -2   0  -3   17.47    7.93
   2   0   3    7.44    7.46
   3   0   3   24.97    9.02
   3   0   3   31.91   12.19
  -3   0  -3   23.34   12.60
   4   0   3    9.84    6.51
  -4   0  -3   11.00    5.94
   4   0   3   34.73   12.16
  -4   0  -3   15.69    6.23
   5   0   3   24.65   12.04
   9  -1  -3   -2.20   12.38
   9   1  -3    4.64   10.98
   8   1  -3   12.76    8.02
   8  -1  -3   19.31   13.52
   8   1  -3    5.84   12.33
   7  -1  -3   23.71    9.72
   7  -1  -3   23.39   12.41
   7   1  -3   10.28   11.67
   6  -1  -3   21.01    7.63
   6  -1  -3   26.71   11.68
   5  -1  -3   19.81    7.90
   5  -1  -3   16.55   10.45
  -5  -1   3    6.52    5.55
   4   1  -3    5.10    3.65
  -4  -1   3    8.26    6.09
   4  -1  -3   17.48    6.72
   4  -1  -3   10.12    9.86
   4  -1  -3   14.71    6.49
   3  -1  -3   15.98    5.45
   3   1  -3    7.40    3.72
   3  -1  -3   12.71    5.79
  -3  -1   3   11.80    6.02
  -2  -1   3    0.83    3.82
   2  -1  -3   14.07    5.43
   2   1  -3    2.78    5.16
   2  -1  -3   18.38    5.46
   2  -1  -3   12.36    7.37
  -2   1   3   16.28    6.73
  -2   1   3   12.94    5.85
  -1  -1   3    8.93    4.40
   1  -1  -3   14.26    5.80
   1  -1  -3   14.30    6.05
  -1   1   3    9.46    5.69
   1   1  -3   10.39    6.21
   0  -1  -3    9.03    6.88
   0   1  -3    6.80    5.23
   0  -1  -3    5.84    4.08
   0   1   3    8.97    5.75
   0  -1   3   24.00    7.38
   1  -1   3   20.52    8.30
  -1  -1  -3    7.61    7.22
  -1  -1  -3    8.28    4.45
  -1   1  -3   17.19    9.62
   1   1   3    5.68    5.48
   2   1   3   17.04   10.23
   2  -1   3   12.06   10.23
  -2   1  -3   39.23   13.79
   2   1   3    4.56    5.50
  -3  -1  -3   20.08    8.27
   3   1   3   25.96   12.52
   3   1   3   13.29    5.06
  -3   1  -3   14.19    7.39
  -4   1  -3   16.92    7.16
  -4   1  -3   22.06    6.85
   4   1   3   37.22   13.03
   4  -1   3   26.68   11.25
  -4  -1  -3   18.83    6.71
   5   1   3   45.45   14.68
  -5   1  -3    9.09    7.58
   8  -2  -3    1.74   12.86
   8   2  -3    1.10   11.98
   7  -2  -3   17.08   10.37
   7   2  -3   12.30    7.42
   7  -2  -3    9.89   13.20
   6  -2  -3   19.68   10.14
   6   2  -3   18.58   22.01
   6   2  -3    8.55    6.24
   6  -2  -3   13.30   12.62
  -6  -2   3    9.73    4.59
   5  -2  -3   35.11    9.81
  -5  -2   3   23.04    6.18
   5   2  -3   55.20   15.27
   5  -2  -3   24.22   12.13
   5   2  -3    8.67    3.17
   4  -2  -3   31.11    8.40
   4   2  -3   40.66   10.99
  -4  -2   3   21.24    6.17
   4  -2  -3   20.03   10.59
   4  -2  -3   29.45    8.83
   3  -2  -3   16.84    6.19
   3  -2  -3   19.28    6.75
   3   2  -3   27.72    9.45
   3   2  -3    2.42    1.87
  -2  -2   3    3.55    2.70
   2  -2  -3   11.39    5.67
   2  -2  -3   10.82    6.09
   2   2  -3   20.56    8.24
   2  -2  -3    2.47    6.76
  -2   2   3   12.36    5.39
  -1   2   3    2.73    5.90
  -1   2   3    4.73    4.59
   0   2   3    4.91    5.81
   0  -2  -3   10.30    6.88
   0  -2  -3   11.11    5.54
   0  -2   3   19.86    6.84
   0  -2  -3   14.80    8.22
   0   2   3    9.89    3.93
   1   2   3   16.74    7.68
   1  -2   3   30.79    9.59
  -1  -2  -3   20.96    6.24
  -1   2  -3   54.88   16.67
   2   2   3   23.93    8.57
  -2   2  -3   27.35    8.94
   2  -2   3   30.72   10.43
  -2   2  -3   19.06    8.53
   3  -2   3   29.20   11.85
  -3   2  -3   11.71    5.17
  -3   2  -3   16.17    7.39
  -4   2  -3   11.46    6.84
   4  -2   3   12.31   12.18
  -5   2  -3    0.31    8.35
   5  -2   3   36.35   13.50
   8  -3  -3   -4.42   20.85
   7  -3  -3   -2.34   10.28
  -6  -3   3   11.02    5.08
   6  -3  -3   27.27   12.12
   6   3  -3    5.03    5.40
   5  -3  -3   32.54   10.59
  -5  -3   3   15.90    5.66
   5   3  -3   50.44   11.75
   4   3  -3   52.25   14.28
   4   3  -3  110.63   23.94
   3  -3  -3   18.77    7.02
  -3   3   3   21.41    8.53
   3  -3  -3   22.92    7.25
   2  -3  -3   16.88    6.76
   2  -3  -3   11.69   11.40
  -2   3   3   16.50    7.53
   2   3  -3   25.39   16.51
   1  -3  -3   15.70    6.29
   1   3  -3   39.04   16.47
  -1  -3   3   10.89    5.98
   1  -3  -3   15.84    9.67
  -1   3   3   14.34    6.63
   1   3  -3   16.44   10.44
  -1   3   3    6.11    6.79
   0   3   3    7.52    7.46
   0  -3  -3   24.61    6.83
   0   3  -3   38.75   11.05
   0  -3   3   15.88    6.51
   0  -3  -3   24.84    9.47
   0   3   3   20.83    6.38
   1   3   3   26.94    7.93
  -1  -3  -3   24.83    6.63
  -1   3  -3   36.40    8.66
   1  -3   3   26.38    8.10
  -1   3  -3   31.18    8.94
   1   3   3   21.43    5.62
   2   3   3   25.51    8.11
  -2   3  -3   41.30    9.61
   2  -3   3   29.50    9.92
  -2   3  -3   39.06   10.32
  -2  -3  -3   23.18    6.42
   2   3   3   13.23    4.34
  -3   3  -3   13.18    7.81
   3   3   3    2.82    8.84
   3  -3   3   18.70   11.25
  -3   3  -3    8.50    6.94
   4   3   3    5.23    8.78
  -4   3  -3   -1.63    8.20
   4  -3   3   10.21   11.45
   5   3   3    7.47   10.24
  -5   3  -3    3.27    9.33
   5  -3   3    2.01   11.78
   7  -4  -3   21.67   12.28
   7  -4  -3    9.35   18.73
   6  -4  -3   28.50   12.06
  -6  -4   3    5.50    5.32
   6  -4  -3   11.70   19.65
   5  -4  -3    7.21   11.98
   5   4  -3   12.30    7.35
   5  -4  -3   28.37   17.86
   4  -4  -3   34.73   11.71
   4   4  -3   18.78    9.29
   4  -4  -3   26.87   16.46
   4   4  -3   23.57    9.80
   3   4  -3   31.52   10.67
   3  -4  -3   28.51   10.76
   2   4  -3   17.77    9.25
   2  -4  -3   18.74   11.01
   1  -4  -3   33.58   10.42
  -1  -4   3   15.71    5.82
   1  -4  -3   22.91   10.95
   1   4  -3   18.91    9.60
  -1   4   3   16.00    7.81
   0   4   3    7.98    8.82
   0   4  -3   24.47    9.93
   0  -4  -3   42.11    9.87
   0  -4   3   17.54    5.97
   0   4   3   19.33    7.01
   1   4   3    8.47    8.02
  -1  -4  -3   16.80    9.17
   1  -4   3   15.58    7.08
   1   4   3    9.35    6.15
  -2   4  -3   13.27    9.25
   2   4   3    8.82    7.64
  -2  -4  -3    9.73    7.48
  -2  -4  -3    3.14    6.15
   2  -4   3   16.28    9.14
   3   4   3    8.75    8.01
  -3  -4  -3   11.22    7.73
  -3   4  -3   17.52    9.04
   3  -4   3    6.48   10.64
   4   4   3    0.42    7.91
  -4   4  -3   -3.47    9.10
   4  -4   3   13.39   12.57
   7  -5  -3   18.24   14.51
   6  -5  -3    7.90   12.59
   6  -5  -3    8.83   16.75
   5  -5  -3   12.51   11.84
   5   5  -3    4.99    7.70
   5  -5  -3   13.91   16.80
   4  -5  -3    9.68   11.58
   4   5  -3    7.58    8.40
   3  -5  -3   11.67   11.39
   3   5  -3   14.39    9.36
   2   5  -3   37.49   10.69
   2  -5  -3   28.76   13.16
   1  -5  -3   27.53   10.32
   1   5  -3   20.20   10.67
  -1  -5   3   16.57    5.51
   0  -5  -3   15.66    9.61
   0   5  -3   16.62    9.67
   0  -5   3   13.47    5.51
  -1  -5  -3   12.26   10.00
   1  -5   3    5.48    6.48
   1   5   3    8.07    9.57
   2   5   3    5.96    8.10
  -2  -5  -3   13.66    8.48
  -2   5  -3   -0.87   10.12
   2  -5   3    3.16    9.23
   3   5   3   -0.38    7.79
  -3  -5  -3    4.85    7.26
  -3   5  -3    0.88    9.77
   3  -5   3   10.38   11.78
   4   5   3    7.54    8.33
  -4   5  -3    5.97    9.89
   4  -5   3    7.59   13.25
   5  -6  -3   -4.07   12.46
   5  -6  -3   17.43   17.35
   4  -6  -3    5.15   11.70
   4   6  -3   12.60   10.14
   3   6  -3   17.26   10.68
   3  -6  -3   10.73   15.29
   2  -6  -3   28.92   11.41
   2   6  -3   17.39   11.28
   1  -6  -3   20.52   10.85
   1   6  -3   21.02   11.49
   0  -6  -3   11.20   10.72
   0   6  -3    9.63   10.86
   0  -6   3    6.41    5.78
  -1  -6  -3    6.11    9.24
   1  -6   3    3.56   12.89
   1  -6   3    2.56    7.18
  -2  -6  -3    7.12    9.53
  -2   6  -3    4.08   10.92
   2  -6   3   -3.01   10.56
   3  -6   3   -1.91   12.68
   3   6   3    1.75    9.38
   3   7  -3   15.23   12.64
   2  -7  -3   -3.26   11.56
   2   7  -3   11.89   12.47
   1  -7  -3    2.70   11.20
   1   7  -3   13.59   13.28
   0  -7  -3    8.75   11.36
  -1  -7  -3    2.46   11.31
   9   0  -4    4.80   12.95
   8   0  -4  236.58   21.87
   7   0  -4   -3.12   10.94
   6   0  -4  147.02   14.83
   6   0  -4  120.00   10.40
   5   0  -4    0.78    4.75
  -5   0   4    1.28    6.21
   5   0  -4    1.03    7.48
  -4   0   4 1003.18   39.09
   4   0  -4  965.21   36.21
   2   0  -4 6576.08  212.43
  -2   0   4 6530.39  213.89
  -2   0   4 6672.61  212.72
  -1   0   4    0.89    5.09
   1   0  -4    3.87    7.00
  -1   0   4    0.51    6.19
   1   0  -4   -0.64    6.12
   0   0  -4  930.94   36.11
   0   0   4  998.41   36.68
   0   0  -4  880.22   32.47
   0   0   4  738.64   34.39
   1   0   4    0.34    8.30
  -1   0  -4    6.60    3.37
   2   0   4  175.96   17.21
   2   0   4  199.44   16.91
   3   0   4    8.88    9.75
  -4   0  -4  199.27   13.15
   8  -1  -4   16.38   13.12
   8   1  -4    7.49   14.09
   7  -1  -4  203.61   17.76
   7   1  -4  227.28   19.40
   6   1  -4   19.96    5.12
  -6  -1   4   19.37    6.67
   6  -1  -4   17.53   10.46
  -5  -1   4  468.86   21.36
   5  -1  -4  423.00   23.75
   5  -1  -4  403.46   19.81
   5   1  -4  417.51   17.54
  -4  -1   4  289.71   15.79
   4  -1  -4  284.11   15.66
   4  -1  -4  261.76   14.57
   4   1  -4  273.03   12.54
   3   1  -4 2670.52   90.04
  -3  -1   4 2796.43   92.80
   3  -1  -4 2668.07   95.21
   3  -1  -4 2854.78   92.72
   3  -1  -4 2669.96   92.18
  -2   1   4    0.25    5.82
  -2  -1   4    3.63    4.71
   2   1  -4    4.00    6.03
   2  -1  -4    5.84    5.58
   2  -1  -4    3.11    7.37
  -2   1   4    1.51    5.55
   1  -1  -4 2671.22   85.10
   1   1  -4 2390.32   84.36
  -1   1   4 2604.19   85.29
   1  -1  -4 2529.37   83.62
  -1  -1   4 2332.66   86.51
  -1   1   4 2635.00   85.31
  -1  -1   4 2251.97   84.42
   0   1  -4  222.58   13.79
   0   1   4  288.04   15.54
   0  -1  -4  237.45   12.15
   0  -1   4  293.25   17.47
   0   1  -4  299.28   17.45
   1  -1   4  555.44   26.60
  -1  -1  -4  457.96   17.32
   1   1   4  494.21   22.93
   1  -1   4  507.46   25.83
   2  -1   4   33.62   11.86
   2  -1   4   21.37   10.18
   2   1   4   21.27    7.30
   3  -1   4  251.86   20.91
   3   1   4  179.42   11.85
   3  -1   4  228.96   19.19
  -3   1  -4  212.53   14.86
  -4  -1  -4    4.26    7.28
  -4   1  -4   22.18    7.71
   4  -1   4    0.57   12.91
   8  -2  -4   51.63   16.26
   8   2  -4   74.65   18.18
   7  -2  -4   23.36   11.01
   7  -2  -4   33.17   14.51
  -6  -2   4  538.70   23.99
   6  -2  -4  594.36   30.91
   6   2  -4  619.63   29.90
  -5  -2   4   25.91    6.63
   5   2  -4   18.81    8.83
   5  -2  -4   11.56   10.35
   4   2  -4 1162.80   41.52
  -4  -2   4 1293.01   46.55
   3   2  -4  163.95    8.34
   3  -2  -4  187.76   15.28
  -3  -2   4  227.67   15.41
   3   2  -4  210.67   14.87
   3  -2  -4  194.07   12.72
   2  -2  -4  711.09   30.90
   2   2  -4  754.04   32.40
  -2  -2   4  694.58   27.05
   2  -2  -4  701.89   29.70
   1  -2  -4  228.34   12.97
  -1  -2   4  192.52   12.85
   0  -2   4 1373.34   54.53
   0  -2  -4 1585.66   53.29
   1   2   4    9.40    7.38
   1  -2   4   16.37    9.52
   2  -2   4  608.88   28.84
  -2   2  -4  560.12   27.72
   2   2   4  565.25   29.91
   3   2   4   41.03   11.63
  -3   2  -4   24.62    8.37
   3  -2   4   48.27   12.42
   4   2   4   60.11   13.45
  -4   2  -4   35.84    8.96
   4  -2   4   51.14   14.60
   4  -2   4   42.51   11.74
  -7  -3   4  140.14    9.66
   7  -3  -4  211.36   18.48
  -6  -3   4   16.42    6.60
   6   3  -4   19.90   14.10
   6  -3  -4   13.87   12.26
   6  -3  -4    8.70   11.59
   5  -3  -4 1018.44   46.03
  -5  -3   4  999.68   38.43
  -4  -3   4   10.97    7.22
  -2  -3   4    0.92    3.81
   1  -3  -4  351.74   19.87
  -1   3   4  322.90   19.68
   0   3   4    6.90    7.09
   0  -3   4    1.32    7.35
   0  -3  -4   12.87   10.07
   1  -3   4  939.31   38.16
  -1   3  -4 1036.24   42.11
  -1   3  -4  927.75   35.99
   1   3   4 1077.36   40.66
   2   3   4   15.37    8.72
  -2   3  -4    5.19    8.28
   2  -3   4   12.80    9.32
  -2   3  -4    2.14    9.03
   3  -3   4  183.63   18.02
  -3   3  -4  163.30   14.07
   3   3   4  189.51   16.57
  -4   3  -4    7.81    8.84
   4  -3   4    7.38   13.36
   7  -4  -4    0.51   12.84
   7  -4  -4   -1.41   22.20
   6   4  -4  440.04   22.17
   6  -4  -4  427.82   32.84
  -6  -4   4  290.64   16.70
   6  -4  -4  350.54   23.75
   5  -4  -4   12.98   11.84
   5   4  -4   10.82   12.76
  -5  -4   4    2.65    7.12
   4   4  -4  535.31   29.52
   4  -4  -4  421.97   29.13
   4  -4  -4  456.64   27.78
   3   4  -4   64.90   13.63
   3  -4  -4   46.73   14.51
   2   4  -4  221.00   17.65
   2  -4  -4  212.15   17.40
   1   4  -4   52.30   11.54
   1  -4  -4   44.93   11.88
   0  -4   4  311.05   17.24
   0   4   4  396.75   18.40
   0   4   4  354.15   21.06
   1   4   4    3.48    7.51
  -1   4  -4   19.94   10.71
   1  -4   4    7.53    7.04
   2  -4   4  260.75   18.79
  -2   4  -4  228.49   18.47
   2   4   4  334.57   19.81
   3   4   4   13.56    9.04
  -3   4  -4   14.51    9.36
   3  -4   4   18.20   13.23
   6  -5  -4   -4.39   13.76
  -6  -5   4   -2.36    7.70
   6  -5  -4    4.18   17.87
   5   5  -4  104.01   14.42
   5  -5  -4  121.76   18.39
   4  -5  -4   22.69   13.92
   4   5  -4   42.79   13.07
   4  -5  -4   27.76   15.74
   3   5  -4  238.92   19.45
   3  -5  -4  210.87   20.04
   2  -5  -4   -2.46   11.62
   2   5  -4    4.97   10.47
   2  -5  -4    5.73   11.67
   1   5  -4  210.43   17.52
   1  -5  -4  281.89   20.32
   0  -5  -4   32.63   11.44
   0   5  -4   23.43   10.33
   0  -5   4   20.45    7.11
   1  -5   4   55.03    9.45
  -1   5  -4   74.98   13.28
  -1  -5  -4   80.28   12.57
   1   5   4  106.34   14.17
   2   5   4   20.18    9.81
  -2  -5  -4    0.68    9.45
  -2   5  -4   15.30   10.73
   2  -5   4    0.75   10.35
   3  -5   4  188.77   19.52
   4  -6  -4   63.29   16.01
   4   6  -4   59.28   14.98
   4  -6  -4   70.75   17.29
   3   6  -4   28.61   12.73
   3  -6  -4    1.71   14.30
   2   6  -4  176.47   18.19
   2  -6  -4  228.95   21.57
   1  -6  -4   -0.52   12.95
   1   6  -4   -3.92   10.73
   0  -6  -4   60.56   14.08
   0   6  -4   54.78   12.90
  -1  -6  -4   22.55   11.58
   8   0  -5   -3.70   13.19
   7   0  -5    5.38   11.97
   6   0  -5   28.27   12.00
   5   0  -5   20.78    7.31
  -5   0   5   12.06    9.10
   4   0  -5    4.10    7.62
  -4   0   5    6.35    8.04
   3   0  -5    1.69    6.74
   3   0  -5   -0.32    7.49
  -2   0   5    1.42    6.48
  -2   0   5    1.69    7.91
   2   0  -5    2.22    6.81
   2   0  -5    0.95    7.67
  -1   0   5    6.87    6.92
  -1   0   5    7.45    8.69
   1   0  -5    2.73    7.58
   0   0   5   18.30    8.77
   0   0   5   24.74   11.61
   0   0  -5    4.70    5.33
   1   0   5   33.70   13.49
   1   0   5   20.16   10.85
   2   0   5   13.03   13.77
   8  -1  -5   -6.31   12.67
   8   1  -5    7.62   15.97
   7  -1  -5    4.10   11.71
   7   1  -5   10.93   12.51
   6  -1  -5   22.92   10.53
  -6  -1   5   17.64    8.38
  -5  -1   5    4.93    8.24
  -4  -1   5    8.53    8.22
   4   1  -5    3.00    6.15
  -4   1   5    8.62    8.07
   4  -1  -5   18.56    9.80
   3   1  -5   -0.21    6.45
  -3   1   5    6.78    8.18
   3  -1  -5   11.15    9.82
  -2   1   5    0.31    7.16
  -2  -1   5    8.37    6.59
  -2  -1   5    2.45    7.98
   2   1  -5    4.62    7.33
   2  -1  -5    3.33    8.41
  -2   1   5    1.56    7.89
  -1   1   5   11.17    7.29
  -1  -1   5    4.71    7.84
  -1  -1   5   10.17    9.03
   1  -1  -5    5.18    6.56
  -1   1   5    3.97    8.78
   0   1   5   11.62    8.73
   0  -1   5   12.13    8.52
   0  -1   5   24.97   10.84
   0   1   5    4.00    9.55
   1   1   5   11.62    9.18
   1  -1   5   25.55   10.96
  -1   1  -5    8.40    4.26
   1   1   5    8.55   10.01
   2  -1   5   16.09   11.64
   2   1   5   11.07    9.80
  -3   1  -5    6.97    9.10
   3  -1   5   45.86   14.13
   3  -1   5   24.27   14.36
   8  -2  -5   16.39   13.04
   7  -2  -5   22.01   12.03
  -7  -2   5    9.72    7.57
  -6  -2   5    0.86    6.86
  -5  -2   5   13.27    7.48
   5  -2  -5    2.69    9.34
  -4  -2   5   10.89    8.25
   4  -2  -5    8.20   10.79
  -3  -2   5   15.64    9.74
   3   2  -5    6.60    4.79
   3  -2  -5   14.20   10.08
  -2   2   5    7.17    8.72
  -2  -2   5   11.62    7.30
  -2  -2   5   20.75   11.20
   2  -2  -5   26.64    8.99
  -1   2   5    2.15    7.06
  -1  -2   5   16.93    9.20
  -1  -2   5   20.96   11.09
   0  -2  -5   10.18    9.47
   0  -2   5    7.07    9.99
   1  -2   5   10.82    9.68
   1  -2   5    8.85    9.45
   2   2   5   35.06   11.65
  -2   2  -5   17.28   11.34
   2  -2   5   12.72   11.91
   2  -2   5   11.51    9.49
   3  -2   5   19.76   14.03
  -3   2  -5    5.82    9.78
   3  -2   5    9.45   10.25
   8  -3  -5    3.84   12.76
   7  -3  -5   13.66   13.10
   7  -3  -5   14.89   12.55
  -7  -3   5    6.21    7.09
  -6  -3   5    7.38    6.97
  -5  -3   5    0.61    6.89
   5  -3  -5   19.26   11.03
  -4  -3   5   15.37    9.15
   4  -3  -5   14.00   11.39
  -3  -3   5   23.93   11.50
  -2  -3   5   18.84    6.84
   2  -3  -5   30.89   13.97
  -1  -3   5    9.17    8.97
   1  -3  -5   10.17   10.95
   0   3   5    4.36    7.64
   0   3  -5   16.03   12.10
   0  -3  -5    5.28   11.27
   1   3   5    7.42    8.29
   1  -3   5    9.20    8.86
  -1   3  -5    2.05   11.39
   2   3   5    7.75    9.75
  -2   3  -5    1.36   10.52
   2  -3   5   11.28   10.47
  -3   3  -5   32.21   11.30
   3  -3   5    7.81    9.79
   7  -4  -5   13.02   13.98
  -6  -4   5    1.22    7.33
   6  -4  -5   10.81   14.14
   6   4  -5    2.55   13.10
   5   4  -5   10.62   13.38
  -5  -4   5    7.75    8.98
   5  -4  -5   17.26   20.42
   4   4  -5   18.84   13.98
   4  -4  -5   21.32   17.23
  -4  -4   5   18.78   10.64
   3   4  -5   28.83   13.38
   3  -4  -5   19.35   14.55
  -2  -4   5    9.47    4.94
   2   4  -5   12.31   11.64
   2  -4  -5   23.41   11.94
  -1  -4   5    8.22    8.13
   1   4  -5   17.51   11.52
   1  -4  -5    6.95   11.80
  -1   4   5   10.22    9.48
   0   4   5    5.52    7.96
   1   4   5    6.07    8.07
   1  -4   5    0.32    8.78
  -1   4  -5   18.72   11.82
   2  -4   5    7.26   10.04
  -6  -5   5   15.27   10.08
   5  -5  -5   28.86   15.35
   5   5  -5   24.16   13.03
   5  -5  -5   10.36   18.35
  -5  -5   5    5.40   11.09
   4  -5  -5   21.07   16.16
   4   5  -5   12.22   13.09
   4  -5  -5   -1.86   15.43
   3  -5  -5   20.81   16.01
   3   5  -5    9.54   11.05
   3  -5  -5   10.88   13.12
   2   5  -5    3.85   10.42
   2  -5  -5   33.29   16.16
   2  -5  -5   17.92   12.87
   1   5  -5    2.36   10.99
   1  -5  -5   38.04   14.70
   0  -5  -5    6.20   12.85
  -1  -5  -5    5.12    9.72
   6   0  -6  520.90   28.78
  -5   0   6   -1.14    8.19
   5   0  -6    0.44    9.15
  -4   0   6  901.41   39.27
   4   0  -6  955.97   40.56
   3   0  -6   -2.04    9.60
  -3   0   6    4.35    9.08
  -2   0   6 1040.11   44.13
   2   0  -6 1107.53   43.74
  -2   0   6  993.38   43.23
  -1   0   6    0.92   10.36
  -1   0   6   -0.39    7.98
   1   0  -6    2.10    7.15
   0   0   6  716.71   34.99
   0   0   6  578.90   30.33
   1   0   6   -9.98   13.29
   1   0   6   13.32   10.85
   2   0   6   99.72   17.31
   7   1  -6  226.01   22.17
   6  -1  -6   -0.93    9.43
  -6  -1   6   -1.42    8.03
   6   1  -6   -8.25   12.37
  -5  -1   6  740.03   32.90
   5  -1  -6  617.50   32.58
   5   1  -6  774.27   35.40
  -4  -1   6   23.05    8.93
   4  -1  -6   22.12   10.31
  -3   1   6  948.59   41.68
   3  -1  -6 1081.81   43.41
  -2   1   6   17.62    8.12
  -2  -1   6   16.20    8.58
  -2  -1   6   17.86    9.72
   2  -1  -6   17.56    8.82
  -2   1   6   18.80    9.67
   2   1  -6    8.49    8.43
  -1  -1   6  686.97   33.13
   1  -1  -6  632.31   27.75
   1   1  -6  624.99   29.21
  -1   1   6  740.52   31.66
  -1  -1   6  611.43   31.52
   0   1   6    5.19    8.85
   0  -1   6    9.91    9.33
   0  -1   6    3.71   10.22
   0   1  -6    4.58    5.48
   0   1   6    0.98   10.41
   1   1   6  265.17   20.00
   1  -1   6  243.41   19.88
   1   1   6  190.49   17.51
   1  -1   6  140.33   15.21
   2  -1   6    8.88   12.95
  -7  -2   6   16.22    8.24
  -6  -2   6  242.38   15.77
   6  -2  -6  178.69   17.58
  -5  -2   6   -2.56    7.99
   5  -2  -6    4.96   10.66
  -4  -2   6  808.87   35.61
   4  -2  -6  739.38   37.46
   3  -2  -6   -0.89   10.08
  -2  -2   6  713.27   35.36
  -2   2   6  806.49   35.13
  -2  -2   6  756.52   32.89
  -1   2   6    4.14    6.97
  -1  -2   6   14.14    9.31
  -1  -2   6   -0.97    9.77
   1  -2  -6    6.71   11.45
   0  -2   6  205.69   17.73
   0   2   6  224.23   16.77
   0  -2   6  138.63   15.40
   1  -2   6    6.90    8.62
   1  -2   6    5.88   10.24
  -7  -3   6  162.27   13.52
  -6  -3   6   10.73    8.31
   6  -3  -6    6.06   11.51
  -5  -3   6  265.60   17.84
   5  -3  -6  219.26   20.15
  -4  -3   6    7.15    9.49
  -3  -3   6  537.18   29.96
  -2  -3   6    6.76    7.30
  -2  -3   6   18.04   12.37
   2  -3  -6    6.33   12.37
   1  -3  -6  232.59   17.48
  -1  -3   6  215.78   19.41
  -1   3   6  242.88   16.84
  -1  -3   6  179.31   15.15
   0  -3   6    2.10    8.17
   0   3  -6    8.50   13.99
   0  -3   6    2.46   10.97
   6   4  -6  186.46   18.38
  -6  -4   6  174.29   15.51
   5   4  -6    8.15   12.67
  -5  -4   6   16.61   10.15
   5  -4  -6   33.15   22.02
   4   4  -6  162.92   18.53
   4  -4  -6  155.25   22.02
  -4  -4   6  138.99   16.73
   3   4  -6    7.31   12.03
   3  -4  -6    0.82   14.29
  -3  -4   6    4.28   11.30
   2   4  -6  186.99   19.38
   2  -4  -6  100.42   15.37
   3  -5  -6   21.09   13.98
   2  -5  -6   11.02   12.61
  -5   0   7    2.64    9.68
   5   0  -7   -0.52   11.75
   4   0  -7    7.23   11.75
   3   0  -7   -1.85   11.40
  -3   0   7   20.37   11.30
  -2   0   7    6.41   10.91
   2   0  -7   10.55    9.21
  -2   0   7    4.82   10.89
  -1   0   7   -8.20    9.61
  -6  -1   7   17.66    9.21
   5  -1  -7    7.40   10.91
   5   1  -7    1.10   13.08
  -5  -1   7    7.96    9.46
   4  -1  -7    8.01   11.80
   4   1  -7    2.97   11.61
  -4  -1   7    7.65   11.37
  -3  -1   7   -0.51   10.72
   3  -1  -7    5.41   11.77
  -3   1   7    4.53   10.68
   3   1  -7    9.08   11.88
  -2   1   7    4.97   10.46
  -2  -1   7   16.71   11.09
  -2  -1   7    8.91   11.77
   2  -1  -7   -0.32    8.75
  -2   1   7    5.80   11.09
   2   1  -7    9.96   10.47
  -1   1   7    3.22    9.23
  -1  -1   7   10.38    9.99
   5  -2  -7   -3.45   12.13
  -4  -2   7    8.24   11.56
   4  -2  -7   -7.28   12.37
   3  -2  -7   -6.85    9.91
  -2  -2   7    8.95   10.25
   2   2  -7   12.12   10.73
  -2   2   7   13.18   10.81
  -1  -2   7   12.91   10.12
   3  -3  -7   -9.42   16.18
;
_shelx_hkl_checksum                55492
_olex2_submission_special_instructions  'No special instructions were received'
_oxdiff_exptl_absorpt_empirical_details
;
Empirical correction (ABSPACK) includes:
- Absorption correction using spherical harmonics
- Frame scaling
;
_oxdiff_exptl_absorpt_empirical_full_max  3.700
_oxdiff_exptl_absorpt_empirical_full_min  0.620
