# Supplementary material for: Crystal Chemistry of the Copper Oxalate Biomineral Moolooite: The First Single-Crystal X-ray Diffraction Studies and Thermal Behavior
Source: Int J Mol Sci. 2023 Apr 5;24(7):6786. doi: 10.3390/ijms24076786 (PMC10094873; doi:10.3390/ijms24076786)
Supplement: Supplementary file 1 [file ijms-24-06786-s001.zip › Moolooite_OP_twinned.cif]

data_moolooite_twin1_hklf4
_audit_creation_date               2022-11-29
_audit_creation_method
;
Olex2 1.5
(compiled 2022.04.07 svn.rca3783a0 for OlexSys, GUI svn.r6498)
;
_shelxl_version_number             2014/6
_audit_contact_author_address      ?
_audit_contact_author_email        ?
_audit_contact_author_name         ''
_audit_contact_author_phone        ?
_publ_contact_author_id_orcid      ?
_publ_section_references
;
Dolomanov, O.V., Bourhis, L.J., Gildea, R.J, Howard, J.A.K. & Puschmann, H.
 (2009), J. Appl. Cryst. 42, 339-341.

Sheldrick, G.M. (2015). Acta Cryst. A71, 3-8.

Sheldrick, G.M. (2015). Acta Cryst. C71, 3-8.
;
_chemical_name_common              ?
_chemical_name_systematic          ?
_chemical_formula_moiety           'C2 Cu O4'
_chemical_formula_sum              'C2 Cu O4'
_chemical_formula_weight           151.56
_chemical_melting_point            ?
_chemical_oxdiff_formula           'Cu1 C2 O4'
loop_
  _atom_type_symbol
  _atom_type_description
  _atom_type_scat_dispersion_real
  _atom_type_scat_dispersion_imag
  _atom_type_scat_source
 'C' 'C' 0.0033 0.0016 'International Tables Vol C Tables 4.2.6.8 and 6.1.1.4'
 'Cu' 'Cu' 0.3201 1.2651 'International Tables Vol C Tables 4.2.6.8 and 6.1.1.4'
 'O' 'O' 0.0106 0.0060 'International Tables Vol C Tables 4.2.6.8 and 6.1.1.4'

_shelx_space_group_comment
;
The symmetry employed for this shelxl refinement is uniquely defined
by the following loop, which should always be used as a source of
symmetry information in preference to the above space-group names.
They are only intended as comments.
;
_space_group_crystal_system        'orthorhombic'
_space_group_IT_number             58
_space_group_name_H-M_alt          'P n n m'
_space_group_name_Hall             '-P 2 2n'
loop_
  _space_group_symop_operation_xyz
 'x, y, z'
 '-x, -y, z'
 '-x+1/2, y+1/2, -z+1/2'
 'x+1/2, -y+1/2, -z+1/2'
 '-x, -y, -z'
 'x, y, -z'
 'x-1/2, -y-1/2, z-1/2'
 '-x-1/2, y-1/2, z-1/2'

_cell_length_a                     5.607(2)
_cell_length_b                     5.428(2)
_cell_length_c                     2.5579(7)
_cell_angle_alpha                  90
_cell_angle_beta                   90
_cell_angle_gamma                  90
_cell_volume                       77.85(5)
_cell_formula_units_Z              1
_cell_measurement_reflns_used      382
_cell_measurement_temperature      296(2)
_cell_measurement_theta_max        32.6440
_cell_measurement_theta_min        5.2120
_shelx_estimated_absorpt_T_max     0.947
_shelx_estimated_absorpt_T_min     0.904
_exptl_absorpt_coefficient_mu      6.851
_exptl_absorpt_correction_T_max    1.00000
_exptl_absorpt_correction_T_min    0.60756
_exptl_absorpt_correction_type     multi-scan
_exptl_absorpt_process_details
;
CrysAlisPro 1.171.41.93a (Rigaku Oxford Diffraction, 2020)
Empirical absorption correction using spherical harmonics,
implemented in SCALE3 ABSPACK scaling algorithm.
;
_exptl_absorpt_special_details     ?
_exptl_crystal_colour              colourless
_exptl_crystal_colour_primary      colourless
_exptl_crystal_density_diffrn      3.233
_exptl_crystal_density_meas        ?
_exptl_crystal_density_method      ?
_exptl_crystal_description         irregular
_exptl_crystal_F_000               73
_exptl_crystal_size_max            0.015
_exptl_crystal_size_mid            0.01
_exptl_crystal_size_min            0.008
_exptl_transmission_factor_max     ?
_exptl_transmission_factor_min     ?
_diffrn_reflns_av_unetI/netI       0.0217
_diffrn_reflns_Laue_measured_fraction_full  1.000
_diffrn_reflns_Laue_measured_fraction_max  0.949
_diffrn_reflns_limit_h_max         8
_diffrn_reflns_limit_h_min         -8
_diffrn_reflns_limit_k_max         6
_diffrn_reflns_limit_k_min         -8
_diffrn_reflns_limit_l_max         3
_diffrn_reflns_limit_l_min         -3
_diffrn_reflns_number              382
_diffrn_reflns_point_group_measured_fraction_full  1.000
_diffrn_reflns_point_group_measured_fraction_max  0.949
_diffrn_reflns_theta_full          25.242
_diffrn_reflns_theta_max           32.947
_diffrn_reflns_theta_min           5.228
_diffrn_reflns_v_R_equivalents     ?
_diffrn_ambient_temperature        296(2)
_diffrn_detector                   'Hybrid Pixel Array Detector'
_diffrn_detector_area_resol_mean   10.0000
_diffrn_detector_type              HyPix
_diffrn_measured_fraction_theta_full  1.000
_diffrn_measured_fraction_theta_max  0.949
_diffrn_measurement_details
;
List of Runs (angles in degrees, time in seconds):

  # Type    Start    End  Width  t~exp~   \w     \q     \k     \f   Frames
--------------------------------------------------------------------------
  1  \w     58.00  85.00   1.00  180.00    --   11.64  18.00-141.00   27
  2  \w    -54.00 -10.00   1.00  180.00    --   11.64 -18.00  50.00   44
  3  \w      8.00  52.00   1.00  180.00    --   11.64  18.00-141.00   44
  4  \w     -7.00  37.00   1.00  180.00    --   11.64  77.00 -90.00   44
  5  \w     41.00  81.00   1.00  180.00    --   11.64  77.00 -90.00   40
  6  \w      0.00  40.00   1.00  180.00    --   11.64  57.00 150.00   40
  7  \w     45.00  73.00   1.00  180.00    --   11.64  57.00 150.00   28
  8  \w     19.00  61.00   1.00  180.00    --  -13.67  18.00-141.00   42
;
_diffrn_measurement_device         'four-circle diffractometer'
_diffrn_measurement_device_type   
 'XtaLAB Synergy, Single source at home/near, HyPix'
_diffrn_measurement_method         '\w scans'
_diffrn_orient_matrix_type        
 'CrysAlisPro convention (1999,Acta A55,543-557)'
_diffrn_orient_matrix_UB_11        0.0190489000
_diffrn_orient_matrix_UB_12        -0.1270739000
_diffrn_orient_matrix_UB_13        0.0490653000
_diffrn_orient_matrix_UB_21        0.0177066000
_diffrn_orient_matrix_UB_22        0.0259315000
_diffrn_orient_matrix_UB_23        0.2689122000
_diffrn_orient_matrix_UB_31        -0.1239242000
_diffrn_orient_matrix_UB_32        -0.0156712000
_diffrn_orient_matrix_UB_33        0.0458536000
_diffrn_radiation_monochromator    mirror
_diffrn_radiation_probe            x-ray
_diffrn_radiation_type             'Mo K\a'
_diffrn_radiation_wavelength       0.71073
_diffrn_source                     'micro-focus sealed X-ray tube'
_diffrn_source_type                'PhotonJet (Mo) X-ray Source'
_reflns_Friedel_coverage           0.000
_reflns_Friedel_fraction_full      .
_reflns_Friedel_fraction_max       .
_reflns_number_gt                  316
_reflns_number_total               382
_reflns_special_details
;
 _reflns_Friedel_fraction is defined as the number of unique
 Friedel pairs measured divided by the number that would be
 possible theoretically, ignoring centric projections and
 systematic absences.
;
_reflns_threshold_expression       'I > 2\s(I)'
_computing_cell_refinement         'CrysAlisPro 1.171.41.93a (Rigaku OD, 2020)'
_computing_data_collection         'CrysAlisPro 1.171.41.93a (Rigaku OD, 2020)'
_computing_data_reduction          'CrysAlisPro 1.171.41.93a (Rigaku OD, 2020)'
_computing_molecular_graphics      'Olex2 1.5 (Dolomanov et al., 2009)'
_computing_publication_material    'Olex2 1.5 (Dolomanov et al., 2009)'
_computing_structure_refinement    'SHELXL 2014/6 (Sheldrick, 2015)'
_computing_structure_solution      'SHELXT  (Sheldrick, 2015)'
_refine_diff_density_max           1.836
_refine_diff_density_min           -1.299
_refine_diff_density_rms           0.299
_refine_ls_extinction_coef         .
_refine_ls_extinction_method       none
_refine_ls_goodness_of_fit_ref     1.207
_refine_ls_hydrogen_treatment      undef
_refine_ls_matrix_type             full
_refine_ls_number_parameters       18
_refine_ls_number_reflns           382
_refine_ls_number_restraints       0
_refine_ls_R_factor_all            0.0994
_refine_ls_R_factor_gt             0.0810
_refine_ls_restrained_S_all        1.207
_refine_ls_shift/su_max            0.000
_refine_ls_shift/su_mean           0.000
_refine_ls_structure_factor_coef   Fsqd
_refine_ls_weighting_details      
 'w=1/[\s^2^(Fo^2^)+(0.1316P)^2^+0.3862P] where P=(Fo^2^+2Fc^2^)/3'
_refine_ls_weighting_scheme        calc
_refine_ls_wR_factor_gt            0.2135
_refine_ls_wR_factor_ref           0.2580
_refine_special_details
;
 Refined as a 2-component twin.
;
_olex2_refinement_description
;
1. Twinned data refinement
 Scales: 0.662(13)
 0.338(13)
2. Others
 Fixed Sof: Cu1(0.125) C1(0.25)
;
_atom_sites_solution_hydrogens     .
_atom_sites_solution_primary       dual
_atom_sites_solution_secondary     ?
loop_
  _atom_site_label
  _atom_site_type_symbol
  _atom_site_fract_x
  _atom_site_fract_y
  _atom_site_fract_z
  _atom_site_U_iso_or_equiv
  _atom_site_adp_type
  _atom_site_occupancy
  _atom_site_site_symmetry_order
  _atom_site_calc_flag
  _atom_site_refinement_flags_posn
  _atom_site_refinement_flags_adp
  _atom_site_refinement_flags_occupancy
  _atom_site_disorder_assembly
  _atom_site_disorder_group
 Cu1 Cu 0.5000 0.5000 0.5000 0.0266(13) Uani 0.5 4 d S T P . .
 O1 O 0.3422(12) 0.3165(13) 0.0000 0.036(2) Uani 1 2 d S T P . .
 C1 C 0.598(3) 0.618(4) 0.5000 0.023(3) Uani 0.5 2 d S T P . .

loop_
  _atom_site_aniso_label
  _atom_site_aniso_U_11
  _atom_site_aniso_U_22
  _atom_site_aniso_U_33
  _atom_site_aniso_U_23
  _atom_site_aniso_U_13
  _atom_site_aniso_U_12
 Cu1 0.034(2) 0.041(2) 0.0050(13) 0.000 0.000 -0.0074(16)
 O1 0.034(4) 0.034(4) 0.041(4) 0.000 0.000 -0.011(3)
 C1 0.022(7) 0.037(9) 0.011(7) 0.000 0.000 -0.011(7)

_geom_special_details
;
 All esds (except the esd in the dihedral angle between two l.s. planes)
 are estimated using the full covariance matrix.  The cell esds are taken
 into account individually in the estimation of esds in distances, angles
 and torsion angles; correlations between esds in cell parameters are only
 used when they are defined by crystal symmetry.  An approximate (isotropic)
 treatment of cell esds is used for estimating esds involving l.s. planes.
;
loop_
  _geom_bond_atom_site_label_1
  _geom_bond_atom_site_label_2
  _geom_bond_distance
  _geom_bond_site_symmetry_2
  _geom_bond_publ_flag
 Cu1 Cu1 2.5579(7) 1_556 ?
 Cu1 Cu1 2.5579(7) 1_554 ?
 Cu1 O1 1.847(4) . ?
 Cu1 O1 1.847(4) 5_666 ?
 Cu1 O1 1.847(4) 1_556 ?
 Cu1 O1 1.847(4) 5_665 ?
 Cu1 C1 0.84(2) . ?
 Cu1 C1 0.84(2) 5_666 ?
 O1 Cu1 1.847(4) 1_554 ?
 O1 C1 1.369(8) 5_666 ?
 O1 C1 1.369(8) 5_665 ?
 C1 O1 1.369(8) 5_666 ?
 C1 O1 1.369(8) 5_665 ?
 C1 C1 1.69(4) 5_666 ?

loop_
  _geom_angle_atom_site_label_1
  _geom_angle_atom_site_label_2
  _geom_angle_atom_site_label_3
  _geom_angle
  _geom_angle_site_symmetry_1
  _geom_angle_site_symmetry_3
  _geom_angle_publ_flag
 Cu1 Cu1 Cu1 180.0 1_554 1_556 ?
 O1 Cu1 Cu1 133.83(13) . 1_556 ?
 O1 Cu1 Cu1 46.17(13) . 1_554 ?
 O1 Cu1 Cu1 133.83(13) 5_666 1_554 ?
 O1 Cu1 Cu1 133.83(13) 5_665 1_556 ?
 O1 Cu1 Cu1 46.17(13) 1_556 1_556 ?
 O1 Cu1 Cu1 46.17(13) 5_665 1_554 ?
 O1 Cu1 Cu1 133.83(13) 1_556 1_554 ?
 O1 Cu1 Cu1 46.17(13) 5_666 1_556 ?
 O1 Cu1 O1 87.7(3) 5_666 5_665 ?
 O1 Cu1 O1 180.0 . 5_666 ?
 O1 Cu1 O1 180.0(4) 5_665 1_556 ?
 O1 Cu1 O1 87.7(3) . 1_556 ?
 O1 Cu1 O1 92.3(3) 5_666 1_556 ?
 O1 Cu1 O1 92.3(3) . 5_665 ?
 C1 Cu1 Cu1 90.000(1) 5_666 1_554 ?
 C1 Cu1 Cu1 90.000(1) 5_666 1_556 ?
 C1 Cu1 Cu1 90.000(1) . 1_554 ?
 C1 Cu1 Cu1 90.000(1) . 1_556 ?
 C1 Cu1 O1 136.16(13) . 1_556 ?
 C1 Cu1 O1 43.84(13) . 5_665 ?
 C1 Cu1 O1 43.84(13) . 5_666 ?
 C1 Cu1 O1 136.16(13) . . ?
 C1 Cu1 O1 43.84(13) 5_666 1_556 ?
 C1 Cu1 O1 136.16(13) 5_666 5_665 ?
 C1 Cu1 O1 43.84(13) 5_666 . ?
 C1 Cu1 O1 136.16(13) 5_666 5_666 ?
 C1 Cu1 C1 180.0 5_666 . ?
 Cu1 O1 Cu1 87.7(3) . 1_554 ?
 C1 O1 Cu1 112.9(9) 5_666 1_554 ?
 C1 O1 Cu1 25.2(8) 5_665 1_554 ?
 C1 O1 Cu1 25.2(8) 5_666 . ?
 C1 O1 Cu1 112.9(9) 5_665 . ?
 C1 O1 C1 138.1(17) 5_666 5_665 ?
 Cu1 C1 O1 110.9(8) . 5_666 ?
 Cu1 C1 O1 110.9(8) . 5_665 ?
 Cu1 C1 C1 0.000(2) . 5_666 ?
 O1 C1 O1 138.1(17) 5_666 5_665 ?
 O1 C1 C1 110.9(8) 5_666 5_666 ?
 O1 C1 C1 110.9(8) 5_665 5_666 ?

loop_
  _geom_torsion_atom_site_label_1
  _geom_torsion_atom_site_label_2
  _geom_torsion_atom_site_label_3
  _geom_torsion_atom_site_label_4
  _geom_torsion
  _geom_torsion_site_symmetry_1
  _geom_torsion_site_symmetry_2
  _geom_torsion_site_symmetry_3
  _geom_torsion_site_symmetry_4
  _geom_torsion_publ_flag
 Cu1 Cu1 O1 Cu1 180.000(0) 1_556 . . 1_554 ?
 Cu1 Cu1 O1 C1 178(2) 1_554 . . 5_666 ?
 Cu1 Cu1 O1 C1 -179.3(9) 1_556 . . 5_665 ?
 Cu1 Cu1 O1 C1 -2(2) 1_556 . . 5_666 ?
 Cu1 Cu1 O1 C1 0.7(9) 1_554 . . 5_665 ?
 Cu1 Cu1 C1 O1 178.9(14) 1_556 . . 5_665 ?
 Cu1 Cu1 C1 O1 -1.1(14) 1_554 . . 5_665 ?
 Cu1 Cu1 C1 O1 -178.9(14) 1_554 . . 5_666 ?
 Cu1 Cu1 C1 O1 1.1(14) 1_556 . . 5_666 ?
 Cu1 Cu1 C1 C1 -90.0 1_554 . . 5_666 ?
 Cu1 Cu1 C1 C1 90.0 1_556 . . 5_666 ?
 O1 Cu1 O1 Cu1 0.000(0) 5_665 . . 1_554 ?
 O1 Cu1 O1 Cu1 180.000(1) 1_556 . . 1_554 ?
 O1 Cu1 O1 C1 178(2) 5_665 . . 5_666 ?
 O1 Cu1 O1 C1 -2(2) 1_556 . . 5_666 ?
 O1 Cu1 O1 C1 0.7(9) 5_665 . . 5_665 ?
 O1 Cu1 O1 C1 -179.3(9) 1_556 . . 5_665 ?
 O1 Cu1 C1 O1 2(3) 1_556 . . 5_666 ?
 O1 Cu1 C1 O1 -2(3) . . . 5_665 ?
 O1 Cu1 C1 O1 180.000(3) 1_556 . . 5_665 ?
 O1 Cu1 C1 O1 -178(3) 5_665 . . 5_666 ?
 O1 Cu1 C1 O1 180.000(3) . . . 5_666 ?
 O1 Cu1 C1 O1 178(3) 5_666 . . 5_665 ?
 O1 Cu1 C1 C1 -91.1(14) . . . 5_666 ?
 O1 Cu1 C1 C1 91.1(14) 1_556 . . 5_666 ?
 O1 Cu1 C1 C1 -88.9(14) 5_665 . . 5_666 ?
 O1 Cu1 C1 C1 88.9(14) 5_666 . . 5_666 ?
 C1 Cu1 O1 Cu1 2(2) . . . 1_554 ?
 C1 Cu1 O1 Cu1 -178(2) 5_666 . . 1_554 ?
 C1 Cu1 O1 C1 -178(3) 5_666 . . 5_665 ?
 C1 Cu1 O1 C1 2(3) . . . 5_665 ?
 C1 Cu1 O1 C1 180.000(3) . . . 5_666 ?

_shelx_res_file
;
TITL moolooite_twin1_hklf4_b.res in Pnnm
REM Old TITL Moolooite_twin1_hklf4 in Pnnm
REM SHELXT solution in Pnnm
REM R1 0.281, Rweak 0.243, Alpha 0.165, Orientation as input
REM Formula found by SHELXT: O2 Cu
CELL 0.71073 5.607 5.4279 2.5579 90 90 90
ZERR 1 0.002 0.0023 0.0007 0 0 0
LATT 1
SYMM -X,-Y,+Z
SYMM 0.5-X,0.5+Y,0.5-Z
SYMM 0.5+X,0.5-Y,0.5-Z
SFAC C Cu O
UNIT 2 1 4

L.S. 20
PLAN  5
SIZE 0.015 0.01 0.008
TEMP 23(2)
CONF
LIST 6
fmap 2
MORE -1
ACTA
REM <olex2.extras>
REM <HklSrc "%.\\Moolooite_twin1_hklf5.hkl">
REM </olex2.extras>

WGHT    0.131600    0.386200
BASF   0.33802
FVAR       1.31562
CU1   2    0.500000    0.500000    0.500000    10.12500    0.03386    0.04092 =
         0.00498    0.00000    0.00000   -0.00739
O1    3    0.342180    0.316502    0.000000    10.50000    0.03399    0.03409 =
         0.04055    0.00000    0.00000   -0.01133
C1    1    0.597727    0.618090    0.500000    10.25000    0.02162    0.03707 =
         0.01142    0.00000    0.00000   -0.01134
HKLF 5

REM  moolooite_twin1_hklf4_b.res in Pnnm
REM R1 =  0.0810 for     316 Fo > 4sig(Fo)  and  0.0994 for all     382 data
REM     18 parameters refined using      0 restraints

END

WGHT      0.1317      0.3854

REM Highest difference peak  1.836,  deepest hole -1.299,  1-sigma level  0.299
Q1    1   0.4025  0.6255  0.5000  10.50000  0.05    0.94
Q2    1   0.3064  0.2318  0.0000  10.50000  0.05    0.93
Q3    1   0.2259  0.4947  0.0000  10.50000  0.05    0.85
Q4    1   0.3163  0.3786  0.0000  10.50000  0.05    0.83
Q5    1   0.5024  0.1917  0.0000  10.50000  0.05    0.67
;
_shelx_res_checksum                57554
_shelx_hkl_file
;
   0   0   2 1472.11 6.85710  -2
   0   0   2 1472.11 6.85710   1
   1   0   1 633.651 3.25054  -2
   0   1   1 633.651 3.25054   1
  -1   0  -3 215.801 4.29978  -2
   0  -1  -3 215.801 4.29978   1
   2   0   0 174.841 1.52186  -2
   0   2   0 174.841 1.52186   1
   0  -2   2 118.624 1.92593   1
  -2   0  -2 192.281 3.99098  -2
   0  -2  -2 192.281 3.99098   1
   0  -3  -1 603.692 7.68105   1
   3   0   1 890.635 3.06895  -2
   0   3   1 890.635 3.06895   1
   0  -3   3 80.7148 3.27918   1
   0   4   0 74.1927 1.50486   1
   0   4  -2 40.4943 2.23303   1
  -4   0  -2 53.4683 2.31684  -2
   0  -4  -2 53.4683 2.31684   1
   0  -5   1 1.91777 1.10446   1
  -5   0  -3 6.84542 2.02602  -2
   0  -5  -3 6.84542 2.02602   1
   0  -6   0 61.4847 1.98401   1
   0   6  -2 28.7557 1.46920   1
   0  -7  -1 9.40864 2.51028   1
  -8   0   0 1.70890 2.28305  -2
   0  -8   0 1.70890 2.28305   1
   0   1  -1 619.918 3.56149  -2
  -1   0  -1 619.918 3.56149   1
   0   1  -3 216.191 2.53144  -2
  -1   0  -3 216.191 2.53144   1
  -1  -1   0 2013.63 2.60703  -2
   1  -1   0 2013.63 2.60703   1
  -1  -1  -1 300.416 2.60262  -2
   1  -1  -1 300.416 2.60262   1
  -1   1  -2 401.461 6.94041   1
  -1  -1  -2 662.528 2.90120  -2
   1  -1  -2 662.528 2.90120   1
   1  -1   3 2.39650 0.84238   1
  -1  -1   3 3.56380 0.59942  -2
   1  -1   3 3.56380 0.59942   1
   2   1   0 469.850 2.62133  -2
  -1   2   0 469.850 2.62133   1
  -1   2  -1 799.869 4.75725   1
  -2   1  -1 951.585 6.27642  -2
  -1  -2  -1 951.585 6.27642   1
   1  -2  -2 32.2127 2.14949   1
   2  -1  -2 26.8665 3.17951  -2
   1   2  -2 26.8665 3.17951   1
   1  -2   3 101.051 3.32289   1
   2  -1   3 186.092 2.92590  -2
   1   2   3 186.092 2.92590   1
   1  -3   0 54.4487 1.58674   1
  -3   1   0 100.949 1.50410  -2
  -1  -3   0 100.949 1.50410   1
  -1   3   1 15.1592 1.04555   1
   3  -1   1 16.0571 1.05156  -2
   1   3   1 16.0571 1.05156   1
   3  -1   2 99.5260 3.54421  -2
   1   3   2 99.5260 3.54421   1
   1  -3   3 1.27189 0.91190   1
  -3   1   3 2.68641 1.22236  -2
  -1  -3   3 2.68641 1.22236   1
  -1  -4   0 50.2396 1.42003   1
   4  -1   0 66.2011 1.27106  -2
   1   4   0 66.2011 1.27106   1
  -1  -4   1 75.6631 2.08502   1
   4  -1   1 131.356 2.65490  -2
   1   4   1 131.356 2.65490   1
   1  -4  -2 9.51112 1.25814   1
  -4   1  -2 12.3132 1.17473  -2
  -1  -4  -2 12.3132 1.17473   1
  -1   4  -3 36.1554 2.83383   1
  -4   1  -3 36.6029 1.50610  -2
  -1  -4  -3 36.6029 1.50610   1
  -1  -5   0 84.4466 1.54673   1
  -1   5  -1 2.40874 0.64986   1
   1   5  -2 39.1482 1.16507   1
  -5   1  -3 1.81127 1.78241  -2
  -1  -5  -3 1.81127 1.78241   1
   1  -6   1 6.05804 1.15653   1
  -1   6  -2 0.60978 0.93719   1
  -1  -7   1 4.32500 1.43006   1
  -2   0   0 239.428 1.63227   1
   0  -2   0 288.699 2.11501  -2
   2   0   0 288.699 2.11501   1
   2   0   2 162.013 2.41990   1
   0  -2  -2 240.959 1.91181  -2
   2   0  -2 240.959 1.91181   1
  -2   1   0 475.760 3.25495   1
  -1  -2   0 578.904 3.04036  -2
   2  -1   0 578.904 3.04036   1
  -2   1  -1 821.246 8.95251   1
  -1   2  -1 1004.88 5.07587  -2
  -2  -1  -1 1004.88 5.07587   1
  -2   1  -2 31.1470 3.68137   1
  -1   2   2 64.5050 1.63974  -2
  -2  -1   2 64.5050 1.63974   1
   2  -1   3 115.501 2.48270   1
  -1   2  -3 184.084 2.51252  -2
  -2  -1  -3 184.084 2.51252   1
  -2   2   0 579.548 2.98694   1
  -2   2   0 799.360 6.45018  -2
  -2  -2   0 799.360 6.45018   1
   2  -2  -1 33.3009 1.13097   1
   2  -2   1 32.7491 2.98619  -2
   2   2   1 32.7491 2.98619   1
   2  -2   2 197.926 3.15348   1
  -2   2  -2 107.977 9.97306  -2
  -2  -2  -2 107.977 9.97306   1
   2  -2  -3 0.99678 0.89672   1
  -2   2  -3 1.20399 1.18615  -2
  -2  -2  -3 1.20399 1.18615   1
   2  -3   0 3.86577 0.71613   1
  -3   2   0 9.06734 0.78246  -2
  -2  -3   0 9.06734 0.78246   1
  -2   3  -1 94.2483 1.77943   1
   3  -2   1 110.741 2.26974  -2
   2   3   1 110.741 2.26974   1
   2  -3   2 0.08831 0.69324   1
  -3   2  -2 4.90572 0.90200  -2
  -2  -3  -2 4.90572 0.90200   1
   2  -3  -3 29.5789 2.47402   1
  -3   2  -3 52.7588 2.03207  -2
  -2  -3  -3 52.7588 2.03207   1
   2  -4   0 113.506 1.72026   1
  -4   2   0 217.012 4.23076  -2
  -2  -4   0 217.012 4.23076   1
  -2   4  -1 28.6411 2.19409   1
   4  -2   1 44.2455 1.44187  -2
   2   4   1 44.2455 1.44187   1
   2  -4  -2 58.0942 2.50402   1
   4  -2   2 95.1661 3.39810  -2
   2   4   2 95.1661 3.39810   1
  -4   2   3 4.73802 1.25049  -2
  -2  -4   3 4.73802 1.25049   1
   2  -5   0 11.6165 1.01576   1
  -5   2   0 16.0879 1.08318  -2
  -2  -5   0 16.0879 1.08318   1
  -2   5  -1 49.6373 3.00253   1
   5  -2  -1 80.8614 1.57883  -2
   2   5  -1 80.8614 1.57883   1
   2  -5  -2 3.82532 0.61403   1
  -5   2  -2 8.23595 1.62204  -2
  -2  -5  -2 8.23595 1.62204   1
  -2  -6   0 17.5362 1.20250   1
  -2  -6  -1 6.95222 1.61491   1
  -2  -6  -2 8.84507 0.71221   1
  -2  -7   0 1.51687 1.39708   1
  -2  -7  -1 11.1467 1.43083   1
  -2  -8   0-0.55573 1.58657   1
   3   0  -1 929.143 10.1384   1
   0  -3   1 1206.78 8.10055  -2
   3   0   1 1206.78 8.10055   1
   3   0   3 104.622 2.34589   1
   0  -3  -3 182.300 5.23255  -2
   3   0  -3 182.300 5.23255   1
   3  -1   0 105.954 1.10141   1
   1  -3   0 157.760 2.63566  -2
   3   1   0 157.760 2.63566   1
   3  -1  -1 1.21381 0.57304   1
   1  -3   1 8.33802 0.80331  -2
   3   1   1 8.33802 0.80331   1
   3  -1  -2 84.0639 2.44913   1
   1  -3   2 114.853 3.34799  -2
   3   1   2 114.853 3.34799   1
   3  -1  -3 0.88673 0.46477   1
   1  -3  -3 0.21010 0.91318  -2
   3   1  -3 0.21010 0.91318   1
   3  -2   0 13.5891 0.41155   1
  -2   3   0 8.12180 1.72310  -2
  -3  -2   0 8.12180 1.72310   1
  -3   2  -1 66.9422 1.48663   1
   2  -3  -1 85.7261 3.12870  -2
   3   2  -1 85.7261 3.12870   1
   3  -2   2 2.63352 0.74361   1
   2  -3  -2 3.25382 1.04539  -2
   3   2  -2 3.25382 1.04539   1
   3  -2  -3 30.3860 2.25206   1
   2  -3   3 57.1643 3.14811  -2
   3   2   3 57.1643 3.14811   1
   3  -3   0 474.070 3.33174   1
   3  -3   0 749.909 9.48167  -2
   3   3   0 749.909 9.48167   1
  -3   3  -1 6.82795 0.63570   1
  -3   3  -1 7.60190 0.69872  -2
  -3  -3  -1 7.60190 0.69872   1
  -3   3  -2 169.701 2.81385   1
   3  -3   2 250.248 4.13500  -2
   3   3   2 250.248 4.13500   1
   3  -3   3 0.30118 0.57499   1
  -3   3   3 1.06968 1.49189  -2
  -3  -3   3 1.06968 1.49189   1
  -3   4   0 1.89920 0.81624   1
   4  -3   0 2.78512 1.26522  -2
   3   4   0 2.78512 1.26522   1
  -3   4  -1 76.9062 1.87414   1
   4  -3   1 81.5342 1.82266  -2
   3   4   1 81.5342 1.82266   1
   3  -4  -2 2.17512 0.84302   1
  -4   3   2 2.13043 0.78330  -2
  -3  -4   2 2.13043 0.78330   1
  -4   3   3 34.9781 1.92407  -2
  -3  -4   3 34.9781 1.92407   1
  -5   3   0 40.7840 1.63413  -2
  -3  -5   0 40.7840 1.63413   1
   3  -5  -1 3.49460 0.75085   1
   5  -3   1 5.24648 0.84018  -2
   3   5   1 5.24648 0.84018   1
  -3   5  -2 12.6597 1.04744   1
   5  -3   2 26.8334 1.84632  -2
   3   5   2 26.8334 1.84632   1
   3  -6  -1 35.2136 2.92645   1
  -6   3  -1 72.7374 2.18806  -2
  -3  -6  -1 72.7374 2.18806   1
  -6   3  -2 2.46315 1.24120  -2
  -3  -6  -2 2.46315 1.24120   1
  -3  -7   0 1.45230 1.12025   1
  -3  -7  -1 3.21049 1.12321   1
   4   0   0 15.9014 0.78183   1
   4   0   2 23.4594 1.41891   1
   4  -1   0 30.5003 1.27196   1
   1  -4   0 69.2337 2.04706  -2
   4   1   0 69.2337 2.04706   1
  -4   1  -1 137.593 3.38306   1
   1  -4   1 195.899 3.60953  -2
   4   1   1 195.899 3.60953   1
   4  -1   2 3.73783 0.60931   1
   1  -4  -2 6.93836 0.82074  -2
   4   1  -2 6.93836 0.82074   1
   4   1   3 31.9344 1.91328   1
   1  -4  -3 55.8656 3.66279  -2
   4   1  -3 55.8656 3.66279   1
   4  -2   0 209.837 2.66806   1
   2  -4   0 291.628 3.90672  -2
   4   2   0 291.628 3.90672   1
  -4   2  -1 23.3070 0.94417   1
   2  -4  -1 24.5309 2.71077  -2
   4   2  -1 24.5309 2.71077   1
   4  -2  -2 101.623 2.53610   1
  -2   4   2 134.852 2.48868  -2
  -4  -2   2 134.852 2.48868   1
   4  -2   3 1.48403 0.97767   1
  -2   4   3 5.07350 1.50821  -2
  -4  -2   3 5.07350 1.50821   1
   4  -3   0 1.52426 0.67418   1
  -4   3  -1 40.9421 1.43950   1
  -3   4   1 64.6615 1.86849  -2
  -4  -3   1 64.6615 1.86849   1
  -4   3  -2 1.32382 0.51678   1
   3  -4   2 2.67870 0.71244  -2
   4   3   2 2.67870 0.71244   1
  -3   4   3 40.0593 2.50818  -2
  -4  -3   3 40.0593 2.50818   1
  -4   4   0 88.5833 3.77767  -2
  -4  -4   0 88.5833 3.77767   1
   4  -4  -1 17.5225 1.36532   1
   4  -4   1 19.9163 1.01696  -2
   4   4   1 19.9163 1.01696   1
   4  -4  -2 45.9988 2.08041   1
  -4   4   2 63.6895 1.69146  -2
  -4  -4   2 63.6895 1.69146   1
  -4  -5   0 0.35797 0.77500   1
   5  -4   0 2.99953 0.92586  -2
   4   5   0 2.99953 0.92586   1
   4  -5  -1 80.7967 1.45846   1
   5  -4   1 96.5132 4.80035  -2
   4   5   1 96.5132 4.80035   1
   4  -5   2 1.03748 0.68316   1
   5  -4   2 1.07762 1.11221  -2
   4   5   2 1.07762 1.11221   1
  -4  -6   0 1.51815 0.83766   1
   4  -6  -1 1.04332 1.05547   1
   6  -4   1 4.54894 0.84601  -2
   4   6   1 4.54894 0.84601   1
  -5   0  -1 26.1822 1.15654   1
   5   0   3 14.5883 1.64755   1
   5   1   0 61.1947 3.15009   1
   5   1  -1 14.0881 1.53302   1
   5  -1   2 38.5744 1.54702   1
   5  -1   3 1.64453 1.17031   1
   5  -2   0 18.7158 1.15688   1
   2  -5   0 24.5499 1.59499  -2
   5   2   0 24.5499 1.59499   1
   5  -2  -1 50.5569 1.88440   1
   2  -5  -1 91.3030 2.26650  -2
   5   2  -1 91.3030 2.26650   1
  -5  -2  -2 4.14795 0.98531   1
   5  -3   0 24.3119 3.10732   1
   3  -5   0 50.9386 1.93633  -2
   5   3   0 50.9386 1.93633   1
  -5  -3  -1 3.29201 0.84440   1
   3  -5   1 4.53820 0.92866  -2
   5   3   1 4.53820 0.92866   1
  -5   3  -2 30.8769 1.93119   1
  -3   5   2 32.3514 2.90176  -2
  -5  -3   2 32.3514 2.90176   1
   5  -4   0 0.64226 1.36208   1
   4  -5   0 5.55968 1.11692  -2
   5   4   0 5.55968 1.11692   1
  -5   4  -1 55.6334 1.75162   1
   4  -5   1 119.859 4.12153  -2
   5   4   1 119.859 4.12153   1
   5  -4   2 1.19488 0.93384   1
   4  -5   2 3.34333 1.67957  -2
   5   4   2 3.34333 1.67957   1
   5  -5   0 3.14983 1.72786   1
   5  -5   1 6.09001 0.86803   1
   5  -5   1 11.3687 1.74772  -2
   5   5   1 11.3687 1.74772   1
   5  -5   2 18.8292 1.74757   1
   6   0   0 92.6804 2.67097   1
   6   0  -2 42.9530 1.58135   1
   6   1   0 4.73153 1.40944   1
   6  -1   1 9.64992 0.95372   1
   6  -1  -2 1.63862 0.88264   1
   6  -2   0 11.5280 0.65371   1
   6   2  -1 0.81385 0.60140   1
   6  -2   2 7.78980 0.65004   1
   6  -3   0 1.43378 0.73404   1
   3  -6   0 3.86626 1.12013  -2
   6   3   0 3.86626 1.12013   1
   6  -3  -1 73.9805 2.88672   1
   6  -3  -2 0.90333 0.70605   1
   6  -4   0 2.85472 1.63471   1
   4  -6   0 31.0272 1.80257  -2
   6   4   0 31.0272 1.80257   1
   6  -4   1 6.18276 1.08420   1
   4  -6   1 4.51672 1.51466  -2
   6   4   1 4.51672 1.51466   1
  -6   4  -2 17.2239 1.96570   1
   6  -5   0 0.46088 1.77626   1
   6  -5  -1 9.64971 1.10428   1
   5  -6   1 17.6753 2.01514  -2
   6   5   1 17.6753 2.01514   1
   7   0  -1 2.70689 0.89261   1
   7   1   0 25.0359 1.52576   1
   7   1  -1 6.62480 0.78996   1
   7   2   0-0.58624 1.09299   1
   7   2  -1 29.6625 1.34925   1
   7   3   0 7.95498 1.20706   1
   7  -3   1 3.31804 1.14085   1
   7  -4  -1 10.7619 1.32923   1
   8   0   0 8.50524 1.82404   1
   8  -1   0 3.97435 1.26112   1
   8   2   0 9.02739 1.50327   1
   0  -2   0-0.07407 0.31378   2
   0   2  -2 51.3703 2.94781   2
   0  -3  -1 286.867 3.43223   2
   0  -3   3 35.9806 2.55398   2
   0  -4   0 22.7023 3.93132   2
   0  -4   2 21.3120 1.96087   2
   0   5  -1 1.52526 0.56668   2
   0  -6   0 45.9229 2.60666   2
   0  -6  -2 14.6541 2.26216   2
   0  -7  -1 10.9913 1.45562   2
   1   1  -1 121.331 1.87236   2
  -1  -1   2 191.008 2.76268   2
  -1  -1   3 1.18074 0.73618   2
   1   2   0 174.189 2.22675   2
  -1  -2  -1 431.818 4.13291   2
  -1  -2   2 16.7978 1.42952   2
  -1  -2   3 54.6471 1.97954   2
  -1  -3   0 33.7119 1.51095   2
  -1  -3  -1 7.20804 1.34731   2
  -1  -3  -2 29.8461 1.80428   2
  -1  -3  -3 1.02686 0.57411   2
  -1  -4   0 39.3385 1.49701   2
   1  -4   1 23.6549 3.12910   2
  -1  -4  -2 4.61015 0.69715   2
   1  -4   3 10.7350 0.90667   2
   1  -5   0 51.7209 2.06061   2
  -1   5  -1 0.97766 0.39244   2
   1  -5   2 20.8411 1.32272   2
  -1  -5   3-0.72972 0.74994   2
   1  -6   0 1.15652 0.58705   2
  -1  -6   1 4.47809 0.87594   2
  -1  -6  -2 0.88443 0.78305   2
   1  -7   0 8.22979 1.21926   2
   1  -7  -1 4.66283 0.97982   2
   1  -8   0-0.45705 1.19458   2
   2   0   2 84.5467 3.57261   2
  -2  -1  -1 344.838 3.37601   2
  -2  -1  -2 21.3455 1.96756   2
  -2  -1   3 50.9496 1.48844   2
  -2  -2   0 344.053 2.32598   2
  -2  -2  -1 16.2046 0.85907   2
  -2  -2   2 84.1206 2.08459   2
  -2  -2  -3-0.06342 0.60569   2
  -2  -3   0 2.43898 0.58764   2
  -2  -3  -1 48.5333 1.41660   2
  -2  -3  -2 0.80499 0.53336   2
  -2  -3  -3 15.7666 1.56855   2
  -2  -4   0 66.0152 2.98015   2
  -2  -4  -1 18.7914 0.87296   2
   2   4  -2 17.6576 2.46438   2
  -2  -4   3 0.40890 0.88984   2
  -2  -5   0 6.64373 1.10582   2
  -2  -5  -1 28.6128 1.12885   2
  -2  -5  -2 2.40830 0.73279   2
  -2  -6   0 7.68579 0.98683   2
   2  -6  -1 6.39166 1.04919   2
  -2  -6  -2 3.80888 0.66834   2
  -2  -7   0-0.72318 0.70429   2
   2  -7  -1 7.76121 0.93174   2
  -3   0  -1 409.626 4.05920   2
  -3   0   3 33.8936 2.36106   2
  -3  -1   0 61.8638 1.42991   2
   3   1  -1 0.34785 0.41295   2
  -3  -1   3-0.28438 0.49871   2
  -3  -2   0 8.55580 0.57443   2
   3   2  -1 30.6776 1.60694   2
  -3  -2   2 2.26132 0.72342   2
  -3  -2  -3 15.2182 1.98779   2
  -3  -3   0 276.434 1.75602   2
   3   3  -1 3.24089 0.42127   2
   3   3  -2 75.5968 3.25113   2
  -3  -3   3 0.01836 0.59483   2
  -3  -4   0 1.82567 0.57540   2
   3   4  -1 39.5785 1.02953   2
  -3  -4  -2 0.65289 0.65070   2
  -3  -5   0 4.27437 1.42054   2
  -3   5  -1 1.21378 0.44156   2
  -3  -5  -2 6.50757 1.31326   2
  -3  -6   0 2.10532 1.04486   2
  -3  -6  -1 30.7091 1.81660   2
   3   6  -2-1.27176 1.02492   2
   3  -7   0 5.41070 0.94214   2
  -3  -7  -1 2.09945 1.97682   2
   4   0   0 8.08027 0.62333   2
  -4   0   2 5.02308 1.76122   2
  -4   1   0 15.0062 0.75179   2
   4   1   1 71.5695 1.64116   2
  -4  -1  -2 1.70994 0.79122   2
   4   1  -3 14.5069 2.00984   2
  -4  -2   0 133.297 2.14264   2
   4   2  -1 11.7618 0.96647   2
  -4  -2  -2 42.5101 3.26002   2
   4   3   0 1.55500 0.91923   2
  -4  -3  -1 23.1648 1.21100   2
   4   3  -2 0.84734 0.59620   2
  -4  -4   0 42.8330 2.00136   2
  -4  -4  -1 8.43042 0.71330   2
  -4  -4  -2 22.0999 1.42633   2
  -4  -5   0 2.09870 0.95727   2
  -4  -5  -1 42.4771 1.84568   2
  -4  -5   2-0.60697 0.79667   2
  -4  -6   0 0.43711 1.55730   2
  -4  -6   1 0.27014 0.84230   2
   4   6  -2 10.7450 1.69836   2
  -5   0  -1 10.7172 1.38324   2
  -5   1   0 31.6804 1.19884   2
  -5   1   1 10.4130 1.15009   2
  -5  -1  -2 13.3016 1.17363   2
  -5  -2   0 7.09681 1.98787   2
  -5  -2  -1 21.0747 3.08299   2
  -5  -2  -2 1.66882 0.74378   2
  -5  -3  -1 2.76029 0.62761   2
  -5  -3  -2 12.7679 1.15744   2
  -5   4   0 3.88424 0.80536   2
  -5  -4  -1 37.5275 1.45496   2
  -5  -4   2 0.20114 0.69984   2
  -5  -5   0-1.91906 1.79446   2
  -5  -5   1 2.80573 0.92940   2
  -5  -5   2 9.69503 1.76572   2
  -5  -6   0-0.67499 1.77065   2
  -5  -6  -1 4.87942 1.95991   2
  -6   0   0 37.1840 1.55496   2
  -6   0  -2 17.3190 1.16319   2
  -6   1  -1 5.68672 0.75046   2
  -6  -1  -2 1.17647 0.75178   2
  -6   2   0 3.48578 0.65491   2
  -6  -2   1 1.02649 0.78273   2
  -6  -2  -2 4.71240 0.66023   2
  -6  -3  -1 42.0091 1.50072   2
  -6   4   0 11.4588 3.13870   2
  -6  -4  -1 2.65275 1.03636   2
  -6  -5   1 5.54802 1.43913   2
  -7   0  -1 3.25144 1.26592   2
  -7   1   1 1.85257 1.13861   2
  -7   2   1 14.9713 1.26950   2
   7  -2  -2-0.58356 1.12239   2
  -7   3   0 0.78595 1.28529   2
  -7   3  -1 1.84289 1.01428   2
  -8   2   0 0.41936 1.75143   2
   0   0   0 0.00000 0.00000   0
TITL Moolooite_twin1_hklf4 in Pnnm
REM Pnnm (#58, found as Pmnn in -cba setting)
CELL 0.71073   5.606991   5.427904   2.557900  90.0000  90.0000  90.0000
ZERR    1.00   0.002033   0.002342   0.000664   0.0000   0.0000   0.0000
LATT  1
SYMM -x,-y, z
SYMM -x+1/2, y+1/2,-z+1/2
SYMM  x+1/2,-y+1/2,-z+1/2
SFAC C O Cu
UNIT 2.00 4.00 1.00
TREF
HKLF 5

BASF 0.37877
END
;
_shelx_hkl_checksum                41547
_olex2_submission_special_instructions  'No special instructions were received'
_oxdiff_exptl_absorpt_empirical_details
;
Empirical correction (ABSPACK) includes:
- Absorption correction using spherical harmonics
- Frame scaling
;
_oxdiff_exptl_absorpt_empirical_full_max  1.568
_oxdiff_exptl_absorpt_empirical_full_min  0.632
_oxdiff_twin_integration_method    simultaneous
_oxdiff_twin_items                 2
loop_
  _twin_individual_id
  _twin_individual_mass_fraction_refined
  _oxdiff_twin_reflns_isolated
  _oxdiff_twin_reflns_overlapped
  _twin_individual_twin_lattice_type
  _twin_individual_twin_matrix_11
  _twin_individual_twin_matrix_12
  _twin_individual_twin_matrix_13
  _twin_individual_twin_matrix_21
  _twin_individual_twin_matrix_22
  _twin_individual_twin_matrix_23
  _twin_individual_twin_matrix_31
  _twin_individual_twin_matrix_32
  _twin_individual_twin_matrix_33
 1 0.662(13) 461 300 ref 1.0000 0.0000 0.0000 0.0000 1.0000 0.0000 0.0000 0.0000
 1.0000
 2 0.338(13) 459 300 nmt -0.0280 -1.0349 0.0015 0.9663 -0.0282 0.0006 0.0001
 0.0001 1.0002

_twin_special_details
;
Component 2 rotated by 91.6237\% 
around [0.00 -0.00 1.00] (reciprocal) or [0.00 -0.00 1.00] (direct)
;
